# Supplementary material for: 2,4,6-Trimethyl­pyridinium 4-nitro­benzoate–4-nitro­benzoic acid (1/1)
Source: Acta Crystallogr Sect E Struct Rep Online. 2011 Aug 27;67(Pt 9):o2375. doi: 10.1107/S1600536811032922 (PMC3200921; doi:10.1107/S1600536811032922)
Supplement: Supplementary file 1 [file e-67-o2375-sup1.cif]

##############################################################################
#                                                                            #
# This CIF contains the data in a paper accepted for publication in          #
# Acta Crystallographica Section E. It conforms to the requirements of       #
# Notes for Authors for Acta Crystallographica Section E, and has been       #
# peer reviewed under the auspices of the IUCr Commission on Journals.       #
#                                                                            #
# Full details of the Crystallographic Information File format               #
# are given in the paper "The Crystallographic Information File (CIF):       #
# a New Standard Archive File for Crystallography" by S. R. Hall, F. H.      #
# Allen and I. D. Brown [Acta Cryst. (1991), A47, 655-685].                  #
#                                                                            #
# The current version of the core CIF dictionary is obtainable from          #
# ftp://ftp.iucr.org/pub/cif_core.dic.                                       #
#                                                                            #
# Software is freely available for graphical display of the structure(s)     #
# in this CIF. For information consult the CIF software page                 #
# http://www.iucr.org/resources/cif/software.                                #
#                                                                            #
# This file may be used for bona fide research purposes within the           #
# scientific community so long as proper attribution is given to the journal # 
# article from which it was obtained.                                        #
#                                                                            #
##############################################################################
data_global
_audit_creation_method     'PLATON <TABLE ACC> option'
_journal_date_recd_electronic     2011-07-27
_journal_date_accepted     2011-08-13
_journal_name_full     'Acta Crystallographica, Section E'
_journal_year     2011
_journal_volume     67
_journal_issue      9
_journal_page_first     o2375
_journal_page_last     o2375
_journal_paper_category     QO
_journal_coeditor_code     HB6339
_publ_contact_author_name
;
Mehmet Akkurt
;
_publ_contact_author_address
; Department of Physics,
  Faculty of Sciences,
  Erciyes University,
  38039 Kayseri,
  Turkey
;
_publ_contact_author_email     'akkurt@erciyes.edu.tr'
_publ_contact_author_fax     '+90-352-4374933'
_publ_contact_author_phone     '+90-352-4374901 extra 33106'
_publ_section_title
;
2,4,6-Trimethylpyridinium 4-nitrobenzoate--4-nitrobenzoic acid (1/1)
;
loop_
    _publ_author_name
    _publ_author_footnote
    _publ_author_address
    'Muhammad Athar Abbasi'
                'Additional correspondence author, e-mail: atrabbasi@yahoo.com.'
;
Department of Chemistry,
Government College University,
Lahore 54000,
Pakistan
;
    'Kenneth Nazir' .
;
Department of Chemistry,
Government College University,
Lahore 54000,
Pakistan
;
    'Mehmet Akkurt' .
;
  Department of Physics,
  Faculty of Sciences,
  Erciyes University,
  38039 Kayseri,
  Turkey
;
    'Aziz-ur-Rehman' .
;
Department of Chemistry,
Government College University,
Lahore 54000,
Pakistan
;
    'Islam Ullah Khan' .
;
Department of Chemistry,
Government College University,
Lahore 54000,
Pakistan
;
    'Ghulam Mustafa' .
;
Department of Chemistry,
Government College University,
Lahore 54000,
Pakistan
;
data_I
_chemical_name_systematic
;
2,4,6-Trimethylpyridinium 4-nitrobenzoate--4-nitrobenzoic acid (1/1)
;
_chemical_name_common     ?
_chemical_formula_moiety     'C8 H12 N +, C7 H4 N O4 -, C7 H5 N O4'
_chemical_formula_sum     'C22 H21 N3 O8'
_chemical_formula_structural     ?
_chemical_formula_iupac     'C8 H12 N +, C7 H4 N O4 -, C7 H5 N O4'
_chemical_formula_weight     455.42
_chemical_melting_point     ?
_symmetry_cell_setting     orthorhombic
_symmetry_space_group_name_H-M     'P c a 21'
_symmetry_space_group_name_Hall     'P 2c -2ac'
loop_
    _symmetry_equiv_pos_site_id
    _symmetry_equiv_pos_as_xyz
    1 x,y,z
    2 -x,-y,1/2+z
    3 1/2-x,y,1/2+z
    4 1/2+x,-y,z
_cell_length_a     14.4061(15)
_cell_length_b     8.4461(10)
_cell_length_c     36.787(4)
_cell_angle_alpha     90
_cell_angle_beta     90
_cell_angle_gamma     90
_cell_volume     4476.1(9)
_cell_formula_units_Z     8
_cell_measurement_reflns_used     2857
_cell_measurement_theta_min     2.65
_cell_measurement_theta_max     20.24
_cell_measurement_temperature     296(2)
_cell_special_details
;
;
_exptl_crystal_description     Prism
_exptl_crystal_colour     Colourless
_exptl_crystal_size_max     0.54
_exptl_crystal_size_mid     0.44
_exptl_crystal_size_min     0.37
_exptl_crystal_size_rad     ?
_exptl_crystal_density_diffrn     1.352
_exptl_crystal_density_meas     ?
_exptl_crystal_density_method     'Not Measured'
_exptl_crystal_F_000     1904
_exptl_absorpt_coefficient_mu     0.105
_exptl_absorpt_correction_type     none
_exptl_absorpt_process_details     ?
_exptl_absorpt_correction_T_min     ?
_exptl_absorpt_correction_T_max     ?
_exptl_special_details
;
;
_diffrn_ambient_temperature     296(2)
_diffrn_radiation_type     'MoK\a'
_diffrn_radiation_wavelength     0.71073
_diffrn_radiation_source     'sealed tube'
_diffrn_radiation_monochromator     'graphite'
_diffrn_measurement_device_type     'Bruker APEXII CCD'
_diffrn_measurement_method     '\f and \w'
_diffrn_detector_area_resol_mean     ?
_diffrn_reflns_number     23612
_diffrn_reflns_av_R_equivalents     0.0902
_diffrn_reflns_av_sigmaI/netI     0.1058
_diffrn_reflns_theta_min     2.41
_diffrn_reflns_theta_max     28.31
_diffrn_reflns_theta_full     28.31
_diffrn_measured_fraction_theta_max     0.999
_diffrn_measured_fraction_theta_full     0.999
_diffrn_reflns_limit_h_min     -19
_diffrn_reflns_limit_h_max     10
_diffrn_reflns_limit_k_min     -11
_diffrn_reflns_limit_k_max     9
_diffrn_reflns_limit_l_min     -41
_diffrn_reflns_limit_l_max     49
_diffrn_reflns_reduction_process
;
;
_diffrn_standards_number     0
_diffrn_standards_interval_count     ?
_diffrn_standards_decay_%     ?
_refine_special_details
;
Refinement on <i>F</i>^2^ for ALL reflections except those flagged by the user
for potential systematic errors. Weighted <i>R</i>-factors <i>wR</i> and all
goodnesses of fit <i>S</i> are based on <i>F</i>^2^, conventional
<i>R</i>-factors <i>R</i> are based on <i>F</i>, with <i>F</i> set to zero for
negative <i>F</i>^2^. The observed criterion of <i>F</i>^2^ > \s(<i>F</i>^2^)
is used only for calculating -<i>R</i>-factor-obs <i>etc</i>. and is not
relevant to the choice of reflections for refinement. <i>R</i>-factors based
on <i>F</i>^2^ are statistically about twice as large as those based on
<i>F</i>, and <i>R</i>-factors based on ALL data will be even larger.
;
_reflns_number_total     5658
_reflns_number_gt     2131
_reflns_threshold_expression     I>2\s(I)
_refine_ls_structure_factor_coef     Fsqd
_refine_ls_matrix_type     full
_refine_ls_R_factor_all     0.1402
_refine_ls_R_factor_gt     0.0444
_refine_ls_wR_factor_gt     0.0791
_refine_ls_wR_factor_ref     0.1017
_refine_ls_goodness_of_fit_ref     0.794
_refine_ls_restrained_S_all     0.794
_refine_ls_number_reflns     5658
_refine_ls_number_parameters     602
_refine_ls_number_restraints     1
_refine_ls_number_constraints     ?
_refine_ls_hydrogen_treatment     mixed
_refine_ls_weighting_scheme     calc
_refine_ls_weighting_details
                 'calc w=1/[\s^2^(Fo^2^)+(0.0372P)^2^] where P=(Fo^2^+2Fc^2^)/3'
_atom_sites_solution_hydrogens     geom
_atom_sites_solution_primary     direct
_atom_sites_solution_secondary     difmap
_refine_ls_shift/su_max     0.000
_refine_ls_shift/su_mean     0.000
_refine_diff_density_max     0.175
_refine_diff_density_min     -0.172
_refine_ls_extinction_method     'SHELXL97 (Sheldrick, 2008)'
_refine_ls_extinction_coef     0.0019(3)
_refine_ls_extinction_expression
                                  'FC^*^=KFC[1+0.001XFC^2^\L^3^/SIN(2\Q)]^-1/4^'
_refine_ls_abs_structure_details     ?
_refine_ls_abs_structure_Flack     ?
loop_
    _atom_type_symbol
    _atom_type_description
    _atom_type_scat_dispersion_real
    _atom_type_scat_dispersion_imag
    _atom_type_scat_source
    C C 0.0033 0.0016 ' International Tables Vol C Tables 4.2.6.8 and 6.1.1.4'
    H H 0.0000 0.0000 ' International Tables Vol C Tables 4.2.6.8 and 6.1.1.4'
    N N 0.0061 0.0033 ' International Tables Vol C Tables 4.2.6.8 and 6.1.1.4'
    O O 0.0106 0.0060 ' International Tables Vol C Tables 4.2.6.8 and 6.1.1.4'
_computing_data_collection     'APEX2 (Bruker, 2007)'
_computing_cell_refinement     'SAINT (Bruker, 2007)'
_computing_data_reduction     'SAINT (Bruker, 2007)'
_computing_structure_solution     'SHELXS97 (Sheldrick, 2008)'
_computing_structure_refinement     'SHELXL97 (Sheldrick, 2008)'
_computing_molecular_graphics     'ORTEP-3 for Windows (Farrugia, 1997)'
_computing_publication_material
                                'WinGX (Farrugia, 1999) and PLATON (Spek, 2009)'
loop_
    _atom_site_type_symbol
    _atom_site_label
    _atom_site_fract_x
    _atom_site_fract_y
    _atom_site_fract_z
    _atom_site_U_iso_or_equiv
    _atom_site_thermal_displace_type
    _atom_site_calc_flag
    _atom_site_refinement_flags
    _atom_site_occupancy
    _atom_site_disorder_assembly
    _atom_site_disorder_group
    N N1E 0.0951(2) 0.6583(4) 0.01485(10) 0.0507(13) Uani d . 1.000 . .
    C C1E 0.1321(3) 0.7651(5) 0.03852(14) 0.0500(19) Uani d . 1.000 . .
    C C2E 0.2221(3) 0.8086(6) 0.03352(15) 0.0610(19) Uani d . 1.000 . .
    C C3E 0.2737(3) 0.7498(6) 0.00536(15) 0.0580(18) Uani d . 1.000 . .
    C C4E 0.2331(3) 0.6421(5) -0.01785(14) 0.0553(16) Uani d . 1.000 . .
    C C5E 0.1438(3) 0.5961(5) -0.01280(13) 0.0497(16) Uani d . 1.000 . .
    C C6E 0.0701(3) 0.8265(6) 0.06769(13) 0.0703(19) Uani d . 1.000 . .
    C C7E 0.3732(3) 0.7980(6) 0.00030(18) 0.089(3) Uani d . 1.000 . .
    C C8E 0.0923(3) 0.4817(6) -0.03699(16) 0.071(2) Uani d . 1.000 . .
    N N1F -0.1353(2) 0.8367(4) 0.22390(10) 0.0447(13) Uani d . 1.000 . .
    C C1F -0.0849(3) 0.8986(5) 0.25124(13) 0.0483(16) Uani d . 1.000 . .
    C C2F 0.0058(3) 0.8497(5) 0.25489(13) 0.0560(17) Uani d . 1.000 . .
    C C3F 0.0433(3) 0.7401(6) 0.23086(16) 0.0597(19) Uani d . 1.000 . .
    C C4F -0.0131(3) 0.6816(5) 0.20373(14) 0.0567(19) Uani d . 1.000 . .
    C C5F -0.1040(3) 0.7304(5) 0.20001(15) 0.0487(19) Uani d . 1.000 . .
    C C6F -0.1295(3) 1.0153(6) 0.27559(17) 0.072(2) Uani d . 1.000 . .
    C C7F 0.1435(3) 0.6847(7) 0.23554(19) 0.096(3) Uani d . 1.000 . .
    C C8F -0.1693(3) 0.6715(6) 0.17190(15) 0.073(2) Uani d . 1.000 . .
    O O1A 0.3337(3) 0.8459(7) 0.82422(15) 0.140(3) Uani d . 1.000 . .
    O O2A 0.4000(3) 1.0348(7) 0.85151(18) 0.154(3) Uani d . 1.000 . .
    O O3A 0.0552(2) 1.0121(4) 0.98158(12) 0.0765(15) Uani d . 1.000 . .
    O O4A -0.01771(19) 0.8303(4) 0.94775(9) 0.0700(11) Uani d . 1.000 . .
    N N1A 0.3371(4) 0.9421(8) 0.84779(16) 0.098(3) Uani d . 1.000 . .
    C C1A 0.1158(3) 0.8436(6) 0.89404(15) 0.064(2) Uani d . 1.000 . .
    C C2A 0.1873(3) 0.8444(6) 0.86886(14) 0.0713(19) Uani d . 1.000 . .
    C C3A 0.2605(3) 0.9417(7) 0.87478(14) 0.065(2) Uani d . 1.000 . .
    C C4A 0.2678(3) 1.0374(6) 0.90457(16) 0.070(2) Uani d . 1.000 . .
    C C5A 0.1970(3) 1.0351(6) 0.92933(16) 0.064(2) Uani d . 1.000 . .
    C C6A 0.1205(3) 0.9379(5) 0.92473(13) 0.0490(18) Uani d . 1.000 . .
    C C7A 0.0485(3) 0.9338(6) 0.95380(16) 0.0563(19) Uani d . 1.000 . .
    O O1B -0.1107(3) 0.3497(8) 0.91296(15) 0.150(3) Uani d . 1.000 . .
    O O2B -0.1729(4) 0.5467(7) 0.88524(17) 0.160(3) Uani d . 1.000 . .
    O O3B 0.1768(2) 0.5131(4) 0.75805(11) 0.0763(16) Uani d . 1.000 . .
    O O4B 0.2464(2) 0.3288(4) 0.79171(9) 0.0753(11) Uani d . 1.000 . .
    N N1B -0.1128(4) 0.4515(8) 0.88884(17) 0.097(2) Uani d . 1.000 . .
    C C1B 0.1109(3) 0.3415(6) 0.84378(15) 0.066(2) Uani d . 1.000 . .
    C C2B 0.0394(3) 0.3459(6) 0.86889(15) 0.075(2) Uani d . 1.000 . .
    C C3B -0.0337(3) 0.4471(7) 0.86285(16) 0.067(2) Uani d . 1.000 . .
    C C4B -0.0389(3) 0.5436(6) 0.83350(18) 0.077(2) Uani d . 1.000 . .
    C C5B 0.0330(3) 0.5380(6) 0.80844(14) 0.0640(19) Uani d . 1.000 . .
    C C6B 0.1076(3) 0.4385(6) 0.81337(15) 0.0530(19) Uani d . 1.000 . .
    C C7B 0.1806(3) 0.4309(7) 0.78477(16) 0.060(2) Uani d . 1.000 . .
    O O1C -0.2126(3) 0.0101(5) 0.11550(15) 0.111(2) Uani d . 1.000 . .
    O O2C -0.2654(2) 0.2206(6) 0.14139(12) 0.109(2) Uani d . 1.000 . .
    O O3C 0.1291(2) 0.2807(5) 0.24426(12) 0.0857(16) Uani d . 1.000 . .
    O O4C 0.19185(19) 0.0829(4) 0.21284(11) 0.0787(13) Uani d . 1.000 . .
    N N1C -0.2061(3) 0.1190(7) 0.13629(14) 0.079(2) Uani d . 1.000 . .
    C C1C 0.0359(3) 0.0609(6) 0.16908(14) 0.0567(18) Uani d . 1.000 . .
    C C2C -0.0454(3) 0.0446(6) 0.14892(13) 0.0603(17) Uani d . 1.000 . .
    C C3C -0.1192(3) 0.1379(6) 0.15836(14) 0.0550(18) Uani d . 1.000 . .
    C C4C -0.1162(3) 0.2450(6) 0.18644(15) 0.0570(19) Uani d . 1.000 . .
    C C5C -0.0356(3) 0.2575(6) 0.20585(14) 0.0513(17) Uani d . 1.000 . .
    C C6C 0.0404(3) 0.1651(5) 0.19758(12) 0.0453(16) Uani d . 1.000 . .
    C C7C 0.1274(3) 0.1787(6) 0.22040(16) 0.0597(19) Uani d . 1.000 . .
    O O1D -0.0520(2) 0.2967(5) 0.08810(10) 0.0843(15) Uani d . 1.000 . .
    O O2D 0.0105(3) 0.4724(6) 0.12218(15) 0.116(2) Uani d . 1.000 . .
    O O3D 0.41943(19) 0.4058(4) 0.02846(10) 0.0757(13) Uani d . 1.000 . .
    O O4D 0.3581(2) 0.2083(4) -0.00369(11) 0.0883(18) Uani d . 1.000 . .
    N N1D 0.0139(3) 0.3771(6) 0.09787(13) 0.0653(17) Uani d . 1.000 . .
    C C1D 0.1914(3) 0.2332(5) 0.03318(14) 0.0507(19) Uani d . 1.000 . .
    C C2D 0.1092(3) 0.2513(5) 0.05167(14) 0.0550(19) Uani d . 1.000 . .
    C C3D 0.1047(3) 0.3539(5) 0.08009(13) 0.0497(17) Uani d . 1.000 . .
    C C4D 0.1804(3) 0.4396(6) 0.09091(13) 0.0587(17) Uani d . 1.000 . .
    C C5D 0.2617(3) 0.4257(5) 0.07166(14) 0.0570(19) Uani d . 1.000 . .
    C C6D 0.2680(2) 0.3227(5) 0.04234(13) 0.0473(16) Uani d . 1.000 . .
    C C7D 0.3560(3) 0.3117(6) 0.02039(15) 0.0583(19) Uani d . 1.000 . .
    H H1E 0.03830 0.62960 0.01770 0.0610 Uiso c R 1.000 . .
    H H2E 0.24920 0.87990 0.04960 0.0730 Uiso c R 1.000 . .
    H H4E 0.26710 0.60070 -0.03710 0.0660 Uiso c R 1.000 . .
    H H6K 0.04390 0.73930 0.08090 0.1050 Uiso c R 1.000 . .
    H H6L 0.02120 0.88800 0.05700 0.1050 Uiso c R 1.000 . .
    H H6M 0.10540 0.89200 0.08400 0.1050 Uiso c R 1.000 . .
    H H7K 0.37990 0.90860 0.00570 0.1330 Uiso c R 1.000 . .
    H H7L 0.39150 0.77880 -0.02440 0.1330 Uiso c R 1.000 . .
    H H7M 0.41190 0.73730 0.01640 0.1330 Uiso c R 1.000 . .
    H H8K 0.02780 0.50980 -0.03770 0.1070 Uiso c R 1.000 . .
    H H8L 0.09880 0.37630 -0.02760 0.1070 Uiso c R 1.000 . .
    H H8M 0.11760 0.48630 -0.06110 0.1070 Uiso c R 1.000 . .
    H H1F -0.19180 0.86790 0.22170 0.0530 Uiso c R 1.000 . .
    H H2F 0.04230 0.89040 0.27360 0.0670 Uiso c R 1.000 . .
    H H4F 0.01070 0.60740 0.18750 0.0680 Uiso c R 1.000 . .
    H H6P -0.08390 1.05820 0.29190 0.1080 Uiso c R 1.000 . .
    H H6R -0.17750 0.96420 0.28930 0.1080 Uiso c R 1.000 . .
    H H6S -0.15590 1.09910 0.26130 0.1080 Uiso c R 1.000 . .
    H H7P 0.15710 0.60450 0.21780 0.1440 Uiso c R 1.000 . .
    H H7R 0.15160 0.64200 0.25950 0.1440 Uiso c R 1.000 . .
    H H7S 0.18480 0.77270 0.23220 0.1440 Uiso c R 1.000 . .
    H H8P -0.19170 0.75890 0.15770 0.1100 Uiso c R 1.000 . .
    H H8R -0.22070 0.61960 0.18350 0.1100 Uiso c R 1.000 . .
    H H8S -0.13790 0.59780 0.15630 0.1100 Uiso c R 1.000 . .
    H H1A 0.06430 0.77930 0.89030 0.0770 Uiso c R 1.000 . .
    H H1O -0.05570 0.82900 0.96720 0.0840 Uiso d R 1.000 . .
    H H2A 0.18510 0.77980 0.84840 0.0850 Uiso c R 1.000 . .
    H H4A 0.31930 1.10210 0.90790 0.0840 Uiso c R 1.000 . .
    H H5A 0.20040 1.10020 0.94970 0.0760 Uiso c R 1.000 . .
    H H1B 0.16100 0.27380 0.84730 0.0790 Uiso c R 1.000 . .
    H H2B 0.04070 0.28170 0.88940 0.0890 Uiso c R 1.000 . .
    H H2O 0.28270 0.31080 0.77220 0.0900 Uiso d R 1.000 . .
    H H4B -0.08910 0.61140 0.83020 0.0920 Uiso c R 1.000 . .
    H H5B 0.03080 0.60260 0.78800 0.0770 Uiso c R 1.000 . .
    H H1C 0.08770 0.00040 0.16310 0.0680 Uiso c R 1.000 . .
    H H2C -0.04940 -0.02690 0.12980 0.0730 Uiso c R 1.000 . .
    H H4C -0.16740 0.30730 0.19210 0.0680 Uiso c R 1.000 . .
    H H5C -0.03200 0.32940 0.22490 0.0610 Uiso c R 1.000 . .
    H H1D 0.19540 0.16000 0.01440 0.0610 Uiso c R 1.000 . .
    H H2D 0.05710 0.19380 0.04480 0.0660 Uiso c R 1.000 . .
    H H4D 0.17690 0.50620 0.11100 0.0700 Uiso c R 1.000 . .
    H H5D 0.31300 0.48590 0.07830 0.0680 Uiso c R 1.000 . .
loop_
    _atom_site_aniso_label
    _atom_site_aniso_U_11
    _atom_site_aniso_U_22
    _atom_site_aniso_U_33
    _atom_site_aniso_U_12
    _atom_site_aniso_U_13
    _atom_site_aniso_U_23
    N1E 0.0350(17) 0.054(2) 0.063(3) -0.0029(18) 0.000(2) 0.007(2)
    C1E 0.046(3) 0.051(3) 0.053(4) 0.004(2) 0.000(3) 0.002(3)
    C2E 0.045(3) 0.061(3) 0.077(4) -0.006(2) -0.009(3) 0.006(3)
    C3E 0.041(2) 0.065(3) 0.068(4) 0.001(2) -0.001(3) 0.015(3)
    C4E 0.041(2) 0.066(3) 0.059(3) 0.007(2) 0.010(2) 0.011(3)
    C5E 0.047(2) 0.055(3) 0.047(3) 0.006(2) 0.006(2) 0.002(2)
    C6E 0.074(3) 0.075(3) 0.062(4) 0.012(3) 0.006(3) -0.006(3)
    C7E 0.043(3) 0.089(4) 0.135(6) -0.015(3) 0.002(3) 0.027(4)
    C8E 0.067(3) 0.067(4) 0.079(5) -0.009(3) -0.003(3) -0.013(3)
    N1F 0.0351(17) 0.050(2) 0.049(3) -0.0017(17) -0.0008(18) 0.004(2)
    C1F 0.047(2) 0.048(3) 0.050(3) -0.004(2) 0.004(2) 0.005(2)
    C2F 0.049(3) 0.062(3) 0.057(3) -0.008(3) -0.009(2) 0.008(3)
    C3F 0.046(3) 0.047(3) 0.086(4) 0.005(2) 0.004(3) 0.023(3)
    C4F 0.060(3) 0.045(3) 0.065(4) 0.004(2) 0.011(3) 0.000(3)
    C5F 0.049(3) 0.045(3) 0.052(4) 0.003(2) 0.010(2) 0.006(3)
    C6F 0.075(3) 0.075(4) 0.066(4) -0.005(3) 0.010(3) -0.017(3)
    C7F 0.041(3) 0.101(4) 0.146(6) 0.012(3) -0.009(3) 0.020(4)
    C8F 0.075(3) 0.068(4) 0.076(4) -0.004(3) -0.024(3) -0.014(3)
    O1A 0.107(3) 0.218(6) 0.095(4) 0.017(4) 0.043(3) -0.028(4)
    O2A 0.093(3) 0.212(6) 0.157(6) -0.040(4) 0.056(3) -0.017(5)
    O3A 0.0626(19) 0.092(3) 0.075(3) 0.0027(19) 0.017(2) -0.018(2)
    O4A 0.0501(16) 0.091(2) 0.069(2) -0.0086(18) 0.0127(17) 0.008(2)
    N1A 0.070(3) 0.147(6) 0.076(4) 0.011(3) 0.023(3) 0.006(4)
    C1A 0.059(3) 0.073(4) 0.059(4) -0.015(3) -0.003(3) 0.003(3)
    C2A 0.070(3) 0.093(4) 0.051(3) -0.004(3) 0.011(3) -0.009(3)
    C3A 0.053(3) 0.088(4) 0.054(4) 0.011(3) 0.014(3) 0.011(3)
    C4A 0.056(3) 0.090(4) 0.064(4) -0.013(3) 0.007(3) 0.001(4)
    C5A 0.058(3) 0.068(4) 0.065(4) -0.008(3) 0.012(3) -0.005(3)
    C6A 0.041(2) 0.053(3) 0.053(4) 0.006(2) 0.005(2) 0.006(3)
    C7A 0.041(3) 0.058(3) 0.070(4) 0.005(2) -0.001(3) 0.010(3)
    O1B 0.120(4) 0.241(7) 0.090(4) 0.000(4) 0.045(3) 0.029(4)
    O2B 0.116(4) 0.209(6) 0.155(5) 0.065(4) 0.064(4) 0.015(5)
    O3B 0.067(2) 0.096(3) 0.066(3) -0.007(2) 0.021(2) 0.018(2)
    O4B 0.0538(18) 0.103(2) 0.069(2) 0.0109(19) 0.0072(17) -0.021(2)
    N1B 0.081(3) 0.140(5) 0.070(4) -0.011(3) 0.022(3) 0.002(4)
    C1B 0.059(3) 0.081(4) 0.058(4) 0.006(3) 0.000(3) -0.007(3)
    C2B 0.076(3) 0.094(4) 0.054(4) -0.005(3) 0.003(3) 0.007(3)
    C3B 0.055(3) 0.094(4) 0.053(4) -0.007(3) 0.005(3) -0.013(3)
    C4B 0.066(3) 0.087(4) 0.078(5) 0.009(3) 0.005(3) -0.002(4)
    C5B 0.063(3) 0.070(3) 0.059(4) 0.005(3) 0.013(3) 0.007(3)
    C6B 0.049(3) 0.059(3) 0.051(4) -0.008(2) -0.001(2) -0.006(3)
    C7B 0.046(3) 0.070(4) 0.065(4) -0.010(3) 0.004(3) -0.017(3)
    O1C 0.121(3) 0.101(4) 0.111(4) -0.011(3) -0.064(3) -0.004(3)
    O2C 0.067(2) 0.128(4) 0.131(4) 0.016(2) -0.037(2) 0.025(3)
    O3C 0.068(2) 0.095(3) 0.094(3) -0.011(2) -0.029(2) -0.025(3)
    O4C 0.0420(17) 0.074(2) 0.120(3) -0.0020(18) -0.0133(19) 0.005(2)
    N1C 0.063(3) 0.089(4) 0.084(4) 0.000(3) -0.013(3) 0.028(3)
    C1C 0.040(2) 0.061(3) 0.069(4) 0.002(2) 0.003(2) 0.003(3)
    C2C 0.070(3) 0.060(3) 0.051(3) -0.007(3) -0.007(3) 0.003(3)
    C3C 0.041(2) 0.059(3) 0.065(4) -0.001(2) -0.015(2) 0.015(3)
    C4C 0.048(3) 0.054(3) 0.069(4) 0.009(2) 0.006(3) 0.010(3)
    C5C 0.048(3) 0.054(3) 0.052(3) -0.006(2) 0.005(3) 0.001(3)
    C6C 0.039(2) 0.043(3) 0.054(3) -0.005(2) -0.001(2) 0.003(2)
    C7C 0.041(3) 0.059(3) 0.079(4) -0.013(3) -0.007(3) 0.014(3)
    O1D 0.0528(18) 0.106(3) 0.094(3) 0.001(2) 0.019(2) 0.023(2)
    O2D 0.115(3) 0.130(4) 0.102(4) 0.011(3) 0.053(3) -0.024(3)
    O3D 0.0381(15) 0.082(2) 0.107(3) 0.0000(17) 0.0182(18) -0.013(2)
    O4D 0.067(2) 0.090(3) 0.108(4) -0.003(2) 0.035(2) -0.036(3)
    N1D 0.066(3) 0.072(3) 0.058(3) 0.014(2) 0.025(2) 0.016(3)
    C1D 0.046(3) 0.047(3) 0.059(4) -0.003(2) 0.012(3) -0.003(3)
    C2D 0.038(3) 0.058(3) 0.069(4) -0.005(2) 0.012(2) 0.006(3)
    C3D 0.048(3) 0.052(3) 0.049(3) 0.013(2) 0.013(2) 0.015(3)
    C4D 0.061(3) 0.060(3) 0.055(3) 0.003(3) 0.008(2) -0.010(3)
    C5D 0.048(3) 0.063(3) 0.060(4) -0.001(2) -0.008(3) -0.005(3)
    C6D 0.038(2) 0.048(3) 0.056(3) 0.008(2) 0.007(2) 0.007(3)
    C7D 0.042(3) 0.057(3) 0.076(4) 0.006(3) 0.006(3) 0.000(3)
_geom_special_details
;
Bond distances, angles <i>etc</i>. have been calculated using the rounded
fractional coordinates. All su's are estimated from the variances of the
(full) variance-covariance matrix. The cell e.s.d.'s are taken into account in
the estimation of distances, angles and torsion angles
;
loop_
    _geom_bond_atom_site_label_1
    _geom_bond_atom_site_label_2
    _geom_bond_site_symmetry_1
    _geom_bond_site_symmetry_2
    _geom_bond_distance
    _geom_bond_publ_flag
    O1A N1A . . 1.189(9) no
    O2A N1A . . 1.205(8) no
    O3A C7A . . 1.221(7) no
    O4A C7A . . 1.313(6) no
    O4A H1O . . 0.9000 no
    O1B N1B . . 1.236(9) no
    O2B N1B . . 1.189(9) no
    O3B C7B . . 1.205(7) no
    O4B C7B . . 1.307(6) no
    O4B H2O . . 0.9000 no
    O1C N1C . . 1.200(7) no
    O2C N1C . . 1.225(7) no
    O3C C7C . . 1.230(7) no
    O4C C7C . . 1.263(6) no
    O1D N1D . . 1.221(6) no
    N1E C1E . . 1.362(6) no
    N1E C5E . . 1.343(6) no
    O2D N1D . . 1.204(7) no
    O3D C7D . . 1.247(6) no
    O4D C7D . . 1.244(6) no
    N1E H1E . . 0.8600 no
    N1F C5F . . 1.335(6) no
    N1F C1F . . 1.346(6) no
    N1F H1F . . 0.8600 no
    N1A C3A . . 1.484(7) no
    N1B C3B . . 1.488(8) no
    N1C C3C . . 1.501(6) no
    N1D C3D . . 1.476(6) no
    C1E C2E . . 1.360(6) no
    C1E C6E . . 1.489(7) no
    C2E C3E . . 1.368(7) no
    C3E C7E . . 1.502(6) no
    C3E C4E . . 1.378(7) no
    C4E C5E . . 1.357(6) no
    C5E C8E . . 1.509(7) no
    C2E H2E . . 0.9300 no
    C4E H4E . . 0.9300 no
    C6E H6L . . 0.9600 no
    C6E H6K . . 0.9600 no
    C6E H6M . . 0.9600 no
    C7E H7M . . 0.9600 no
    C7E H7K . . 0.9600 no
    C7E H7L . . 0.9600 no
    C8E H8M . . 0.9600 no
    C8E H8L . . 0.9600 no
    C8E H8K . . 0.9600 no
    C1F C6F . . 1.479(7) no
    C1F C2F . . 1.377(6) no
    C2F C3F . . 1.389(7) no
    C3F C4F . . 1.379(7) no
    C3F C7F . . 1.527(6) no
    C4F C5F . . 1.380(6) no
    C5F C8F . . 1.484(7) no
    C2F H2F . . 0.9300 no
    C4F H4F . . 0.9300 no
    C6F H6P . . 0.9600 no
    C6F H6R . . 0.9600 no
    C6F H6S . . 0.9600 no
    C7F H7S . . 0.9600 no
    C7F H7P . . 0.9600 no
    C7F H7R . . 0.9600 no
    C8F H8P . . 0.9600 no
    C8F H8S . . 0.9600 no
    C8F H8R . . 0.9600 no
    C1A C6A . . 1.383(7) no
    C1A C2A . . 1.385(7) no
    C2A C3A . . 1.355(7) no
    C3A C4A . . 1.366(8) no
    C4A C5A . . 1.368(7) no
    C5A C6A . . 1.385(6) no
    C6A C7A . . 1.490(7) no
    C1A H1A . . 0.9300 no
    C2A H2A . . 0.9300 no
    C4A H4A . . 0.9300 no
    C5A H5A . . 0.9300 no
    C1B C6B . . 1.387(8) no
    C1B C2B . . 1.384(7) no
    C2B C3B . . 1.374(7) no
    C3B C4B . . 1.355(8) no
    C4B C5B . . 1.387(7) no
    C5B C6B . . 1.376(7) no
    C6B C7B . . 1.489(7) no
    C1B H1B . . 0.9300 no
    C2B H2B . . 0.9300 no
    C4B H4B . . 0.9300 no
    C5B H5B . . 0.9300 no
    C1C C2C . . 1.393(6) no
    C1C C6C . . 1.370(7) no
    C2C C3C . . 1.368(7) no
    C3C C4C . . 1.374(7) no
    C4C C5C . . 1.367(7) no
    C5C C6C . . 1.379(6) no
    C6C C7C . . 1.513(7) no
    C1C H1C . . 0.9300 no
    C2C H2C . . 0.9300 no
    C4C H4C . . 0.9300 no
    C5C H5C . . 0.9300 no
    C1D C2D . . 1.374(6) no
    C1D C6D . . 1.379(6) no
    C2D C3D . . 1.360(7) no
    C3D C4D . . 1.368(6) no
    C4D C5D . . 1.374(6) no
    C5D C6D . . 1.389(7) no
    C6D C7D . . 1.506(6) no
    C1D H1D . . 0.9300 no
    C2D H2D . . 0.9300 no
    C4D H4D . . 0.9300 no
    C5D H5D . . 0.9300 no
loop_
    _geom_angle_atom_site_label_1
    _geom_angle_atom_site_label_2
    _geom_angle_atom_site_label_3
    _geom_angle_site_symmetry_1
    _geom_angle_site_symmetry_2
    _geom_angle_site_symmetry_3
    _geom_angle
    _geom_angle_publ_flag
    C7A O4A H1O . . . 108.00 no
    C7B O4B H2O . . . 112.00 no
    C1E N1E C5E . . . 122.6(3) no
    C1E N1E H1E . . . 119.00 no
    C5E N1E H1E . . . 119.00 no
    C1F N1F C5F . . . 124.8(3) no
    C5F N1F H1F . . . 118.00 no
    C1F N1F H1F . . . 118.00 no
    O2A N1A C3A . . . 119.0(6) no
    O1A N1A O2A . . . 123.9(6) no
    O1A N1A C3A . . . 117.1(6) no
    O2B N1B C3B . . . 120.2(6) no
    O1B N1B C3B . . . 115.2(5) no
    O1B N1B O2B . . . 124.6(6) no
    O1C N1C O2C . . . 125.5(5) no
    O2C N1C C3C . . . 115.1(5) no
    O1C N1C C3C . . . 119.4(5) no
    O1D N1D C3D . . . 119.0(4) no
    O2D N1D C3D . . . 117.0(4) no
    O1D N1D O2D . . . 124.0(5) no
    N1E C1E C2E . . . 117.7(4) no
    N1E C1E C6E . . . 117.2(4) no
    C2E C1E C6E . . . 125.1(4) no
    C1E C2E C3E . . . 121.5(5) no
    C2E C3E C4E . . . 118.6(4) no
    C2E C3E C7E . . . 120.9(5) no
    C4E C3E C7E . . . 120.5(5) no
    C3E C4E C5E . . . 120.5(4) no
    N1E C5E C8E . . . 116.1(4) no
    N1E C5E C4E . . . 119.2(4) no
    C4E C5E C8E . . . 124.7(4) no
    C1E C2E H2E . . . 119.00 no
    C3E C2E H2E . . . 119.00 no
    C5E C4E H4E . . . 120.00 no
    C3E C4E H4E . . . 120.00 no
    H6K C6E H6L . . . 110.00 no
    H6L C6E H6M . . . 109.00 no
    C1E C6E H6M . . . 109.00 no
    C1E C6E H6L . . . 109.00 no
    C1E C6E H6K . . . 109.00 no
    H6K C6E H6M . . . 109.00 no
    C3E C7E H7K . . . 110.00 no
    H7L C7E H7M . . . 109.00 no
    H7K C7E H7L . . . 109.00 no
    C3E C7E H7M . . . 109.00 no
    C3E C7E H7L . . . 109.00 no
    H7K C7E H7M . . . 109.00 no
    C5E C8E H8K . . . 110.00 no
    C5E C8E H8M . . . 109.00 no
    C5E C8E H8L . . . 110.00 no
    H8L C8E H8M . . . 109.00 no
    H8K C8E H8L . . . 110.00 no
    H8K C8E H8M . . . 109.00 no
    C2F C1F C6F . . . 123.6(4) no
    N1F C1F C2F . . . 117.9(4) no
    N1F C1F C6F . . . 118.5(4) no
    C1F C2F C3F . . . 120.5(4) no
    C2F C3F C7F . . . 120.0(5) no
    C4F C3F C7F . . . 121.9(5) no
    C2F C3F C4F . . . 118.1(4) no
    C3F C4F C5F . . . 121.6(4) no
    C4F C5F C8F . . . 124.8(4) no
    N1F C5F C8F . . . 118.1(4) no
    N1F C5F C4F . . . 117.2(4) no
    C3F C2F H2F . . . 120.00 no
    C1F C2F H2F . . . 120.00 no
    C5F C4F H4F . . . 119.00 no
    C3F C4F H4F . . . 119.00 no
    H6P C6F H6S . . . 110.00 no
    C1F C6F H6P . . . 109.00 no
    H6R C6F H6S . . . 110.00 no
    C1F C6F H6S . . . 109.00 no
    C1F C6F H6R . . . 109.00 no
    H6P C6F H6R . . . 110.00 no
    H7P C7F H7S . . . 109.00 no
    C3F C7F H7R . . . 109.00 no
    H7P C7F H7R . . . 110.00 no
    C3F C7F H7P . . . 109.00 no
    H7R C7F H7S . . . 109.00 no
    C3F C7F H7S . . . 110.00 no
    H8P C8F H8S . . . 109.00 no
    H8R C8F H8S . . . 109.00 no
    C5F C8F H8R . . . 109.00 no
    C5F C8F H8S . . . 110.00 no
    H8P C8F H8R . . . 109.00 no
    C5F C8F H8P . . . 110.00 no
    C2A C1A C6A . . . 120.4(4) no
    C1A C2A C3A . . . 118.3(5) no
    C2A C3A C4A . . . 123.2(5) no
    N1A C3A C4A . . . 118.6(5) no
    N1A C3A C2A . . . 118.2(5) no
    C3A C4A C5A . . . 117.9(4) no
    C4A C5A C6A . . . 121.4(5) no
    C5A C6A C7A . . . 118.7(4) no
    C1A C6A C7A . . . 122.6(4) no
    C1A C6A C5A . . . 118.7(4) no
    O3A C7A O4A . . . 124.1(5) no
    O4A C7A C6A . . . 113.6(4) no
    O3A C7A C6A . . . 122.2(4) no
    C2A C1A H1A . . . 120.00 no
    C6A C1A H1A . . . 120.00 no
    C3A C2A H2A . . . 121.00 no
    C1A C2A H2A . . . 121.00 no
    C3A C4A H4A . . . 121.00 no
    C5A C4A H4A . . . 121.00 no
    C6A C5A H5A . . . 119.00 no
    C4A C5A H5A . . . 119.00 no
    C2B C1B C6B . . . 119.8(4) no
    C1B C2B C3B . . . 118.6(5) no
    C2B C3B C4B . . . 123.1(5) no
    N1B C3B C4B . . . 117.0(5) no
    N1B C3B C2B . . . 119.9(5) no
    C3B C4B C5B . . . 117.9(4) no
    C4B C5B C6B . . . 121.1(5) no
    C5B C6B C7B . . . 119.0(5) no
    C1B C6B C7B . . . 121.3(4) no
    C1B C6B C5B . . . 119.6(4) no
    O4B C7B C6B . . . 113.8(5) no
    O3B C7B C6B . . . 121.3(4) no
    O3B C7B O4B . . . 124.9(5) no
    C2B C1B H1B . . . 120.00 no
    C6B C1B H1B . . . 120.00 no
    C3B C2B H2B . . . 121.00 no
    C1B C2B H2B . . . 121.00 no
    C3B C4B H4B . . . 121.00 no
    C5B C4B H4B . . . 121.00 no
    C6B C5B H5B . . . 119.00 no
    C4B C5B H5B . . . 119.00 no
    C2C C1C C6C . . . 120.7(4) no
    C1C C2C C3C . . . 117.5(5) no
    N1C C3C C2C . . . 116.7(5) no
    N1C C3C C4C . . . 120.2(4) no
    C2C C3C C4C . . . 123.1(4) no
    C3C C4C C5C . . . 118.1(4) no
    C4C C5C C6C . . . 121.0(5) no
    C5C C6C C7C . . . 119.5(4) no
    C1C C6C C7C . . . 120.8(4) no
    C1C C6C C5C . . . 119.7(4) no
    O3C C7C O4C . . . 126.3(5) no
    O3C C7C C6C . . . 117.8(4) no
    O4C C7C C6C . . . 116.0(5) no
    C2C C1C H1C . . . 120.00 no
    C6C C1C H1C . . . 120.00 no
    C3C C2C H2C . . . 121.00 no
    C1C C2C H2C . . . 121.00 no
    C3C C4C H4C . . . 121.00 no
    C5C C4C H4C . . . 121.00 no
    C4C C5C H5C . . . 119.00 no
    C6C C5C H5C . . . 119.00 no
    C2D C1D C6D . . . 120.5(4) no
    C1D C2D C3D . . . 119.5(4) no
    N1D C3D C2D . . . 117.9(4) no
    N1D C3D C4D . . . 120.5(4) no
    C2D C3D C4D . . . 121.5(4) no
    C3D C4D C5D . . . 119.0(4) no
    C4D C5D C6D . . . 120.6(4) no
    C1D C6D C5D . . . 118.7(4) no
    C1D C6D C7D . . . 120.6(4) no
    C5D C6D C7D . . . 120.7(4) no
    O3D C7D O4D . . . 126.8(4) no
    O3D C7D C6D . . . 116.7(4) no
    O4D C7D C6D . . . 116.5(4) no
    C2D C1D H1D . . . 120.00 no
    C6D C1D H1D . . . 120.00 no
    C1D C2D H2D . . . 120.00 no
    C3D C2D H2D . . . 120.00 no
    C3D C4D H4D . . . 121.00 no
    C5D C4D H4D . . . 120.00 no
    C4D C5D H5D . . . 120.00 no
    C6D C5D H5D . . . 120.00 no
loop_
    _geom_torsion_atom_site_label_1
    _geom_torsion_atom_site_label_2
    _geom_torsion_atom_site_label_3
    _geom_torsion_atom_site_label_4
    _geom_torsion_site_symmetry_1
    _geom_torsion_site_symmetry_2
    _geom_torsion_site_symmetry_3
    _geom_torsion_site_symmetry_4
    _geom_torsion
    _geom_torsion_publ_flag
    C5E N1E C1E C2E . . . . -0.2(6) no
    C5E N1E C1E C6E . . . . 179.2(4) no
    C1E N1E C5E C4E . . . . -0.8(6) no
    C1E N1E C5E C8E . . . . -178.9(4) no
    C5F N1F C1F C2F . . . . 0.3(7) no
    C1F N1F C5F C8F . . . . 178.7(4) no
    C5F N1F C1F C6F . . . . -179.9(4) no
    C1F N1F C5F C4F . . . . -0.3(7) no
    O2A N1A C3A C4A . . . . -5.4(9) no
    O1A N1A C3A C4A . . . . 172.2(6) no
    O1A N1A C3A C2A . . . . -6.8(8) no
    O2A N1A C3A C2A . . . . 175.6(6) no
    O1B N1B C3B C4B . . . . 172.2(6) no
    O2B N1B C3B C4B . . . . -6.7(9) no
    O1B N1B C3B C2B . . . . -6.6(9) no
    O2B N1B C3B C2B . . . . 174.5(6) no
    O1C N1C C3C C4C . . . . -169.2(5) no
    O1C N1C C3C C2C . . . . 11.0(8) no
    O2C N1C C3C C4C . . . . 11.1(7) no
    O2C N1C C3C C2C . . . . -168.7(5) no
    O2D N1D C3D C2D . . . . -177.5(5) no
    O1D N1D C3D C2D . . . . 4.7(7) no
    O2D N1D C3D C4D . . . . -0.8(7) no
    O1D N1D C3D C4D . . . . -178.6(5) no
    C6E C1E C2E C3E . . . . -178.1(5) no
    N1E C1E C2E C3E . . . . 1.1(7) no
    C1E C2E C3E C4E . . . . -1.1(8) no
    C1E C2E C3E C7E . . . . -179.6(5) no
    C2E C3E C4E C5E . . . . 0.2(7) no
    C7E C3E C4E C5E . . . . 178.6(5) no
    C3E C4E C5E C8E . . . . 178.7(5) no
    C3E C4E C5E N1E . . . . 0.8(7) no
    N1F C1F C2F C3F . . . . 0.2(7) no
    C6F C1F C2F C3F . . . . -179.7(5) no
    C1F C2F C3F C7F . . . . -179.0(5) no
    C1F C2F C3F C4F . . . . -0.6(7) no
    C2F C3F C4F C5F . . . . 0.6(7) no
    C7F C3F C4F C5F . . . . 179.0(5) no
    C3F C4F C5F C8F . . . . -179.1(5) no
    C3F C4F C5F N1F . . . . -0.2(7) no
    C2A C1A C6A C7A . . . . -176.0(5) no
    C6A C1A C2A C3A . . . . -1.2(7) no
    C2A C1A C6A C5A . . . . 1.3(7) no
    C1A C2A C3A N1A . . . . 179.9(5) no
    C1A C2A C3A C4A . . . . 0.9(8) no
    N1A C3A C4A C5A . . . . -179.6(5) no
    C2A C3A C4A C5A . . . . -0.6(8) no
    C3A C4A C5A C6A . . . . 0.7(8) no
    C4A C5A C6A C7A . . . . 176.4(5) no
    C4A C5A C6A C1A . . . . -1.0(7) no
    C5A C6A C7A O3A . . . . -0.6(7) no
    C5A C6A C7A O4A . . . . -175.8(4) no
    C1A C6A C7A O3A . . . . 176.6(5) no
    C1A C6A C7A O4A . . . . 1.5(7) no
    C2B C1B C6B C5B . . . . -0.2(8) no
    C6B C1B C2B C3B . . . . 0.2(8) no
    C2B C1B C6B C7B . . . . -176.7(5) no
    C1B C2B C3B C4B . . . . -0.3(8) no
    C1B C2B C3B N1B . . . . 178.4(5) no
    N1B C3B C4B C5B . . . . -178.3(5) no
    C2B C3B C4B C5B . . . . 0.5(8) no
    C3B C4B C5B C6B . . . . -0.5(8) no
    C4B C5B C6B C7B . . . . 176.9(5) no
    C4B C5B C6B C1B . . . . 0.3(8) no
    C1B C6B C7B O3B . . . . 178.6(5) no
    C5B C6B C7B O3B . . . . 2.1(8) no
    C1B C6B C7B O4B . . . . -1.3(7) no
    C5B C6B C7B O4B . . . . -177.8(5) no
    C6C C1C C2C C3C . . . . 1.0(7) no
    C2C C1C C6C C5C . . . . -1.6(7) no
    C2C C1C C6C C7C . . . . 177.7(5) no
    C1C C2C C3C C4C . . . . 0.0(8) no
    C1C C2C C3C N1C . . . . 179.9(5) no
    C2C C3C C4C C5C . . . . -0.4(8) no
    N1C C3C C4C C5C . . . . 179.8(5) no
    C3C C4C C5C C6C . . . . -0.2(8) no
    C4C C5C C6C C7C . . . . -178.1(5) no
    C4C C5C C6C C1C . . . . 1.1(7) no
    C1C C6C C7C O3C . . . . 175.9(5) no
    C1C C6C C7C O4C . . . . -4.0(7) no
    C5C C6C C7C O3C . . . . -4.8(7) no
    C5C C6C C7C O4C . . . . 175.3(5) no
    C6D C1D C2D C3D . . . . -2.6(7) no
    C2D C1D C6D C7D . . . . -175.5(4) no
    C2D C1D C6D C5D . . . . 3.0(7) no
    C1D C2D C3D N1D . . . . 176.5(4) no
    C1D C2D C3D C4D . . . . -0.3(7) no
    N1D C3D C4D C5D . . . . -174.1(4) no
    C2D C3D C4D C5D . . . . 2.5(7) no
    C3D C4D C5D C6D . . . . -2.0(7) no
    C4D C5D C6D C1D . . . . -0.8(7) no
    C4D C5D C6D C7D . . . . 177.8(4) no
    C1D C6D C7D O3D . . . . 174.1(4) no
    C1D C6D C7D O4D . . . . -6.6(7) no
    C5D C6D C7D O3D . . . . -4.4(7) no
    C5D C6D C7D O4D . . . . 174.9(4) no
loop_
    _geom_hbond_atom_site_label_D
    _geom_hbond_atom_site_label_H
    _geom_hbond_atom_site_label_A
    _geom_hbond_site_symmetry_A
    _geom_hbond_distance_DH
    _geom_hbond_distance_HA
    _geom_hbond_distance_DA
    _geom_hbond_angle_DHA
    _geom_hbond_publ_flag
    N1E H1E O3D 4_465 0.86 1.78 2.636(4) 171 yes
    N1F H1F O4C 4_465 0.86 1.76 2.613(4) 173 yes
    O4A H1O O4D 4_466 0.90 1.67 2.549(5) 164 yes
    O4B H2O O3C 3_555 0.90 1.65 2.536(5) 165 yes
    C4E H4E O1B 4_564 0.93 2.58 3.398(7) 147 yes
    C7E H7K O4D 1_565 0.96 2.57 3.475(6) 156 yes
    C7E H7L O1B 4_564 0.96 2.55 3.455(9) 158 yes
