# Supplementary material for: 2,4,6-Trimethyl­pyridinium 4-nitro­benzoate–4-nitro­benzoic acid (1/1)
Source: Acta Crystallogr Sect E Struct Rep Online. 2011 Aug 27;67(Pt 9):o2375. doi: 10.1107/S1600536811032922 (PMC3200921; doi:10.1107/S1600536811032922)
Supplement: Supplementary file 2 [file e-67-o2375-Isup2.hkl]

# 
# h,k,l, Fc-squared, Fo-squared, sigma(Fo-squared) and status flag 
# 
data_I
_shelx_title ' KEN-2 in Pca2(1)' 
_shelx_refln_list_code          4 
_shelx_F_calc_maximum      271.29 
_exptl_crystal_F_000      1904.00 
_reflns_d_resolution_high  0.7493 
 
loop_ 
 _symmetry_equiv_pos_as_xyz 
 'x, y, z' 
 '-x, -y, z+1/2' 
 '-x+1/2, y, z+1/2' 
 'x+1/2, -y, z' 
 
_cell_length_a    14.4061 
_cell_length_b     8.4461 
_cell_length_c    36.7866 
_cell_angle_alpha  90.000 
_cell_angle_beta   90.000 
_cell_angle_gamma  90.000 
 
_shelx_F_squared_multiplier     1.000 
 
loop_ 
 _refln_index_h 
 _refln_index_k 
 _refln_index_l 
 _refln_F_squared_calc 
 _refln_F_squared_meas 
 _refln_F_squared_sigma 
 _refln_observed_status 
   2   0   0      351.57      322.54     10.45 o 
   4   0   0    10266.74    10191.05     79.16 o 
   6   0   0       21.53       33.15     13.49 o 
   8   0   0     5007.61     5411.75     90.89 o 
  10   0   0       71.81       55.84     21.17 o 
  12   0   0     1561.88     1668.29     72.95 o 
  14   0   0     1202.05     1309.66    108.28 o 
  16   0   0       43.99       25.33     47.07 o 
  18   0   0        8.86       36.12     52.38 o 
   0   1   0        0.12       -1.45      3.28 o 
   1   1   0       76.88       14.52      8.34 o 
   2   1   0     4823.40     3994.97    449.67 o 
   3   1   0      144.59       99.29     30.96 o 
   4   1   0       45.61       51.84      7.28 o 
   5   1   0     2336.31     2042.58     36.14 o 
   6   1   0      311.45      299.84     14.55 o 
   7   1   0       11.93        9.20      9.35 o 
   8   1   0      569.88      540.72     23.64 o 
   9   1   0        7.45        5.87     11.09 o 
  10   1   0       53.69       77.93     16.08 o 
  11   1   0       57.27       36.05     15.78 o 
  12   1   0     1265.62     1222.33     44.90 o 
  13   1   0      532.73      574.80     43.80 o 
  14   1   0      214.08      206.30     33.67 o 
  15   1   0        5.43       10.45     31.16 o 
  16   1   0      112.97       63.97     38.01 o 
  17   1   0      117.65      108.80     43.06 o 
  18   1   0        0.64      -19.15     35.75 o 
  19   1   0       19.60       39.89     43.78 o 
   0   2   0      785.09      809.17     26.85 o 
   1   2   0    19227.02    18800.97    235.33 o 
   2   2   0      178.54      187.05     13.34 o 
   3   2   0      785.38      738.18     20.68 o 
   4   2   0     2996.10     2843.31     53.18 o 
   5   2   0       40.87       21.36     12.59 o 
   6   2   0      350.45      346.85     23.05 o 
   7   2   0      920.51      952.29     32.53 o 
   8   2   0     6654.25     6805.52     83.28 o 
   9   2   0       12.80        1.55     14.63 o 
  10   2   0      264.48      258.18     23.34 o 
  11   2   0       18.82       17.00     15.52 o 
  12   2   0      298.00      308.71     32.51 o 
  13   2   0      178.49      150.97     36.36 o 
  14   2   0      126.32      131.20     35.80 o 
  15   2   0      100.20      -11.88     49.26 o 
  16   2   0        6.14       28.46     54.26 o 
  17   2   0        1.49      -14.23     51.60 o 
  18   2   0        6.27       52.38     64.89 o 
   0   3   0      286.03      285.91     28.20 o 
   1   3   0     1181.56     1224.18     32.59 o 
   2   3   0      164.91      169.31     35.48 o 
   3   3   0       35.92       20.99     11.29 o 
   4   3   0      334.88      340.49     20.09 o 
   5   3   0     4406.84     4438.67     64.72 o 
   6   3   0     5961.49     5900.26    131.13 o 
   7   3   0      381.44      434.83     71.69 o 
   8   3   0       98.74      100.38     20.48 o 
   9   3   0      474.00      488.94     34.32 o 
  10   3   0      373.82      446.28     38.18 o 
  11   3   0        8.73       17.73     23.85 o 
  12   3   0       92.61       62.02     38.86 o 
  13   3   0       60.80       42.88     30.41 o 
  14   3   0       10.49       -6.62     25.12 o 
  15   3   0        0.02        3.28     55.20 o 
  16   3   0       61.58       37.22     66.46 o 
  17   3   0        3.49      -52.85     52.85 o 
  18   3   0        8.73       53.01     70.52 o 
   0   4   0      980.82     1104.24     50.23 o 
   1   4   0      308.57      284.75     25.17 o 
   2   4   0       36.37       38.91     13.09 o 
   3   4   0     1557.52     1548.53     44.63 o 
   4   4   0        7.66       -4.61     13.14 o 
   5   4   0        7.39        0.46     16.59 o 
   6   4   0        6.77       12.63     16.29 o 
   7   4   0      300.87      273.04     29.16 o 
   8   4   0      176.75      119.57     34.44 o 
   9   4   0       14.77       -6.87     15.82 o 
  10   4   0      185.86      191.21     30.43 o 
  11   4   0      111.17      127.51     28.19 o 
  12   4   0      369.40      342.88     50.08 o 
  13   4   0        3.58      -20.17     54.57 o 
  14   4   0       67.86       34.40     61.92 o 
  15   4   0       29.39       18.14     61.30 o 
  16   4   0        0.09      -15.64     60.52 o 
  17   4   0        0.85      -10.63     63.49 o 
   0   5   0       64.40       28.64     31.28 o 
   1   5   0       91.73       79.71     22.74 o 
   2   5   0       82.51       63.29     18.33 o 
   3   5   0      268.30      253.87     27.18 o 
   4   5   0       23.27       13.01     16.71 o 
   5   5   0      785.08      786.37     46.54 o 
   6   5   0       12.67       22.57     20.26 o 
   7   5   0       78.62       98.96     24.96 o 
   8   5   0      164.99      153.80     27.37 o 
   9   5   0     2586.36     2446.78     83.38 o 
  10   5   0       16.30       30.50     25.80 o 
  11   5   0        2.49       22.69     32.77 o 
  12   5   0       75.16       66.92     38.59 o 
  13   5   0      135.94      148.47     46.96 o 
  14   5   0      113.64      152.59     46.82 o 
  15   5   0        0.18        0.29     38.15 o 
  16   5   0       15.17       20.07     39.70 o 
  17   5   0        1.65      -12.59     38.39 o 
   0   6   0      392.56      452.80     78.13 o 
   1   6   0      323.21      310.90     36.79 o 
   2   6   0       70.54       67.42     24.88 o 
   3   6   0       40.27       38.53     20.44 o 
   4   6   0       42.98       46.88     21.82 o 
   5   6   0       33.38       19.78     26.62 o 
   6   6   0       45.26       57.72     30.72 o 
   7   6   0      372.32      300.14     46.75 o 
   8   6   0      187.70      215.93     53.04 o 
   9   6   0       24.52        6.81     36.16 o 
  10   6   0        1.08        1.87     37.00 o 
  11   6   0      100.14      132.78     48.02 o 
  12   6   0       12.86       -0.95     35.69 o 
  13   6   0        0.00       37.81     38.53 o 
  14   6   0      102.43       95.59     47.19 o 
  15   6   0        0.80        0.24     40.18 o 
  16   6   0        0.34        9.13     41.75 o 
   0   7   0        7.52       34.04     38.31 o 
   1   7   0      200.86      217.95     37.07 o 
   2   7   0       69.15       75.01     35.08 o 
   3   7   0       34.34       26.99     32.15 o 
   4   7   0       15.04       29.84     32.05 o 
   5   7   0        6.52      -23.06     27.01 o 
   6   7   0       48.74       62.52     35.43 o 
   7   7   0       12.93       13.04     39.63 o 
   8   7   0        0.89       51.38     44.18 o 
   9   7   0      416.17      423.35     71.96 o 
  10   7   0        6.00       10.26     43.31 o 
  11   7   0        7.55       15.98     43.03 o 
  12   7   0        0.41        8.49     41.51 o 
  13   7   0        7.52      -27.06     40.19 o 
  14   7   0        4.52       16.10     45.86 o 
  15   7   0        2.06        9.23     46.81 o 
   0   8   0      161.27      198.45     77.57 o 
   1   8   0        0.89       12.88     38.02 o 
   2   8   0        7.63      -11.83     32.90 o 
   3   8   0        1.74       -1.32     32.26 o 
   4   8   0       28.71        9.12     33.34 o 
   5   8   0        3.17       36.86     38.24 o 
   6   8   0       26.81       26.50     44.78 o 
   7   8   0       23.16       66.55     49.22 o 
   8   8   0        2.63      -19.34     40.74 o 
   9   8   0       29.88       48.40     55.83 o 
  10   8   0      114.57       96.21     54.52 o 
  11   8   0        0.02       69.06     51.95 o 
  12   8   0        0.15       45.35     79.91 o 
  13   8   0        2.63       30.40     50.43 o 
   0   9   0        0.56       84.75     77.40 o 
   1   9   0       75.44      105.79     78.19 o 
   2   9   0      135.05      116.78     57.44 o 
   3   9   0        0.00      -13.30     42.90 o 
   4   9   0        0.28      -13.26     46.38 o 
   5   9   0        4.92      -22.99     58.95 o 
   6   9   0        6.51        7.19     70.84 o 
   7   9   0        0.15      -23.34     45.42 o 
   8   9   0        0.32      -44.15     44.17 o 
   9   9   0       29.02       -1.97     50.86 o 
  10   9   0       32.11       35.48     52.97 o 
  11   9   0        0.67        3.04     50.74 o 
   0  10   0      268.48      154.36     89.61 o 
   1  10   0       15.79       18.75     52.83 o 
   2  10   0       29.20       79.60     60.17 o 
   3  10   0       63.68       -9.29     51.81 o 
   4  10   0        0.16        5.00     73.81 o 
   5  10   0       36.84       30.49     78.81 o 
   6  10   0        3.97      466.30    136.82 o 
   7  10   0       20.78       69.90     81.00 o 
   8  10   0        7.75       -8.44     74.59 o 
   0  11   0        1.22        0.00     77.25 o 
   1  11   0        3.29        9.11     57.52 o 
   2  11   0       14.63       43.31     86.32 o 
   3  11   0        9.19      -67.08     67.08 o 
   4  11   0        0.57       15.17     87.41 o 
   2   0   1     2660.87     1244.76    419.99 o 
   4   0   1     2976.35     2727.20     30.70 o 
   6   0   1      434.69      455.75     18.75 o 
   8   0   1     1333.59     1372.86     34.69 o 
  10   0   1      247.58      251.82     22.53 o 
  12   0   1      816.67      799.69     39.22 o 
  14   0   1      359.73      432.16     54.45 o 
  16   0   1       52.55       66.32     35.65 o 
  18   0   1       41.27       48.56     39.37 o 
   1   1   1       27.81       10.21      2.78 o 
   2   1   1       43.31       38.42      3.98 o 
   3   1   1     1036.24      643.04    122.92 o 
   4   1   1     2322.94     2428.08     25.14 o 
   5   1   1       35.01       30.75      6.84 o 
   6   1   1     1964.91     2169.03     26.90 o 
   7   1   1      190.03      196.62     10.92 o 
   8   1   1       69.02       68.50      9.22 o 
   9   1   1        6.14        6.73      7.83 o 
  10   1   1      475.17      491.41     19.69 o 
  11   1   1      269.38      283.67     17.98 o 
  12   1   1      157.61      142.70     16.73 o 
  13   1   1     2132.95     2192.21     48.43 o 
  14   1   1      459.79      481.35     30.50 o 
  15   1   1       16.24       12.32     21.91 o 
  16   1   1       83.00       89.06     27.46 o 
  17   1   1       33.69       19.88     25.60 o 
  18   1   1        5.53       -2.84     25.97 o 
  19   1   1       34.80       79.56     37.13 o 
   1   2   1     7067.59     6664.94     96.22 o 
   2   2   1     1047.34     1044.58     18.79 o 
   3   2   1     6881.56     6523.48     65.20 o 
   4   2   1     1516.67     1460.11     28.81 o 
   5   2   1      531.14      392.45     68.88 o 
   6   2   1      150.09      141.88     12.01 o 
   7   2   1      610.77      594.08     19.45 o 
   8   2   1     1767.69     1729.83     33.13 o 
   9   2   1      509.20      486.10     20.19 o 
  10   2   1       21.04       37.62     11.10 o 
  11   2   1      108.89      111.33     15.07 o 
  12   2   1      127.58      140.78     20.47 o 
  13   2   1     1059.28     1024.97     38.43 o 
  14   2   1       95.16      113.66     24.78 o 
  15   2   1       14.40       -7.42     33.83 o 
  16   2   1       21.57       13.92     37.58 o 
  17   2   1       38.55       66.36     46.53 o 
  18   2   1        1.03        3.95     39.76 o 
   1   3   1      225.68      213.36     13.29 o 
   2   3   1       47.70       37.64     11.23 o 
   3   3   1      247.32      239.40     13.24 o 
   4   3   1     1487.45     1477.28     25.46 o 
   5   3   1     3150.05     3177.10     48.03 o 
   6   3   1     3406.91     3413.66    116.19 o 
   7   3   1      590.54      473.64     52.80 o 
   8   3   1      806.24      771.20     26.55 o 
   9   3   1       28.46       41.37     12.81 o 
  10   3   1      189.22      186.92     20.68 o 
  11   3   1       87.35       77.35     20.10 o 
  12   3   1      179.47      184.28     26.34 o 
  13   3   1       36.66       29.04     19.59 o 
  14   3   1       24.62       29.07     24.70 o 
  15   3   1        8.20       34.06     41.27 o 
  16   3   1       17.98       51.67     45.42 o 
  17   3   1       16.76       -1.41     41.46 o 
  18   3   1        2.30        7.28     44.82 o 
   1   4   1      560.50      533.87     22.01 o 
   2   4   1       12.77       12.47      7.09 o 
   3   4   1      203.14      212.38     15.94 o 
   4   4   1       13.76       17.28     10.13 o 
   5   4   1      487.71      470.55     24.97 o 
   6   4   1       91.07       87.92     15.18 o 
   7   4   1      499.32      494.39     24.17 o 
   8   4   1      139.43      118.91     20.48 o 
   9   4   1      175.70      146.94     17.05 o 
  10   4   1      155.27      157.13     20.50 o 
  11   4   1       45.38       62.31     18.88 o 
  12   4   1       99.69      103.14     22.05 o 
  13   4   1       63.34       46.74     22.63 o 
  14   4   1       43.94       66.35     47.10 o 
  15   4   1       21.03       25.45     44.71 o 
  16   4   1       41.19       50.08     32.86 o 
  17   4   1       16.45      -17.30     29.40 o 
   1   5   1     1397.81     1286.07     35.78 o 
   2   5   1      108.94      125.51     15.12 o 
   3   5   1      171.95      184.56     17.50 o 
   4   5   1      570.79      607.37     26.28 o 
   5   5   1      551.17      626.63     30.81 o 
   6   5   1      371.39      370.64     25.95 o 
   7   5   1      538.52      559.29     30.37 o 
   8   5   1       70.17       56.01     17.41 o 
   9   5   1       64.60       51.03     19.22 o 
  10   5   1       23.09       13.79     20.08 o 
  11   5   1      100.03      114.77     29.00 o 
  12   5   1       82.70       84.92     28.03 o 
  13   5   1        3.37       -0.69     23.84 o 
  14   5   1       92.83      136.98     32.92 o 
  15   5   1       50.28       45.90     28.44 o 
  16   5   1       10.96      -18.61     24.91 o 
  17   5   1        2.69       -1.67     26.87 o 
   1   6   1      212.73      219.14     22.90 o 
   2   6   1       68.79       58.18     16.73 o 
   3   6   1      126.70      109.89     16.85 o 
   4   6   1     1061.36     1069.79     34.73 o 
   5   6   1      174.73      198.74     27.48 o 
   6   6   1       81.84       98.99     23.63 o 
   7   6   1       51.73       61.53     22.77 o 
   8   6   1      539.58      514.52     48.69 o 
   9   6   1       72.37       73.24     30.36 o 
  10   6   1       41.11       54.34     29.17 o 
  11   6   1       33.33       48.16     28.75 o 
  12   6   1        2.81       -5.90     26.34 o 
  13   6   1       32.94       45.62     29.83 o 
  14   6   1       67.99       93.71     33.91 o 
  15   6   1        2.69      -11.64     26.78 o 
  16   6   1        7.72       -3.02     29.21 o 
   1   7   1       26.62       21.01     17.73 o 
   2   7   1      322.50      318.40     34.92 o 
   3   7   1      154.82      149.39     29.03 o 
   4   7   1      132.51      113.68     26.80 o 
   5   7   1      114.37      123.07     27.68 o 
   6   7   1       60.78       65.55     25.97 o 
   7   7   1       53.03       78.65     32.79 o 
   8   7   1      148.62      180.79     38.70 o 
   9   7   1      160.78      181.23     39.50 o 
  10   7   1       69.72       58.21     32.42 o 
  11   7   1       12.55      -11.51     27.65 o 
  12   7   1       15.36       20.64     30.53 o 
  13   7   1       14.32       13.06     32.02 o 
  14   7   1       12.12        2.49     30.00 o 
  15   7   1       10.02       16.64     33.56 o 
   1   8   1       22.31        8.61     27.90 o 
   2   8   1       53.51       65.17     27.43 o 
   3   8   1        9.28      -13.36     22.63 o 
   4   8   1        2.42      -11.09     22.85 o 
   5   8   1       77.05       37.27     26.38 o 
   6   8   1       18.42       19.00     31.29 o 
   7   8   1        4.86        3.43     31.22 o 
   8   8   1       18.78      -11.52     29.86 o 
   9   8   1        7.16       33.19     33.89 o 
  10   8   1       11.47       35.33     33.94 o 
  11   8   1       50.36       89.87     38.59 o 
  12   8   1        5.31       -1.95     32.88 o 
  13   8   1        0.45       26.01     35.38 o 
   1   9   1      131.45      181.92     45.11 o 
   2   9   1        9.38      -14.82     32.16 o 
   3   9   1       17.15       27.84     35.02 o 
   4   9   1       13.03       10.82     32.48 o 
   5   9   1        0.56       18.39     46.72 o 
   6   9   1       28.42       21.47     42.29 o 
   7   9   1        2.56       13.91     34.86 o 
   8   9   1       13.65       -3.57     34.42 o 
   9   9   1       26.20       15.12     35.70 o 
  10   9   1       28.34       52.04     39.38 o 
  11   9   1        2.96      -16.08     35.90 o 
   1  10   1       29.98       83.48     40.07 o 
   2  10   1       57.35       74.45     42.69 o 
   3  10   1        4.43      -19.09     34.97 o 
   4  10   1        5.05       -6.53     50.62 o 
   5  10   1       25.56       60.22     56.22 o 
   6  10   1       32.86       76.28     60.51 o 
   7  10   1        9.69      -23.01     50.29 o 
   8  10   1        3.18      -21.47     51.26 o 
   1  11   1        1.19       20.12     41.74 o 
   2  11   1        3.33       43.11     60.29 o 
   3  11   1        2.79        3.32     59.01 o 
   4  11   1        1.89      -13.41     54.89 o 
   2   0   2     2905.12     2136.18    367.12 o 
   4   0   2    10889.47    10433.61    189.56 o 
   6   0   2    13992.19    14168.13    162.67 o 
   8   0   2       63.96       43.18     12.33 o 
  10   0   2       24.19       16.65     12.76 o 
  12   0   2      190.24      167.36     24.65 o 
  14   0   2      773.03      967.85    155.65 o 
  16   0   2       43.13       45.85     36.56 o 
  18   0   2       24.87        8.01     36.54 o 
   0   1   2     2037.18      283.33    160.41 o 
   1   1   2     6853.90     3543.37    607.67 o 
   2   1   2     1896.61     1772.15     42.31 o 
   3   1   2      551.88      494.27     39.39 o 
   4   1   2     4006.24     3769.12    101.70 o 
   5   1   2     6195.66     5987.35     52.17 o 
   6   1   2     1522.21     1564.52     26.80 o 
   7   1   2     4700.19     5205.60     85.29 o 
   8   1   2      873.11      857.44     21.65 o 
   9   1   2      167.08      168.82     12.39 o 
  10   1   2      268.36      277.87     16.19 o 
  11   1   2       56.27       52.48     11.83 o 
  12   1   2     1103.97     1170.27     31.53 o 
  13   1   2      213.63      215.92     22.91 o 
  14   1   2      149.05      175.87     25.02 o 
  15   1   2       44.40       63.54     24.77 o 
  16   1   2       67.22       58.87     29.58 o 
  17   1   2        2.75        5.97     24.13 o 
  18   1   2       59.09       66.75     28.70 o 
  19   1   2        4.88       15.49     31.82 o 
   0   2   2    38183.67    39051.18    200.63 o 
   1   2   2      317.61      297.74     18.40 o 
   2   2   2     3015.04     3106.05     31.18 o 
   3   2   2     2694.05     2487.26     24.41 o 
   4   2   2     3811.05     3892.84     44.13 o 
   5   2   2      846.73      834.70     29.31 o 
   6   2   2     2041.24     2008.91     29.96 o 
   7   2   2      860.24      848.43     21.60 o 
   8   2   2      280.31      294.92     17.76 o 
   9   2   2       68.63       61.43     10.99 o 
  10   2   2      255.95      276.76     17.58 o 
  11   2   2      136.80      130.17     15.28 o 
  12   2   2      158.74      162.44     20.50 o 
  13   2   2      319.66      303.58     26.05 o 
  14   2   2      110.41      116.21     23.93 o 
  15   2   2      191.01      186.45     39.52 o 
  16   2   2        7.24       -3.37     37.13 o 
  17   2   2       13.92        7.18     40.39 o 
  18   2   2       17.17       15.32     42.67 o 
   0   3   2     1333.45     1324.70     36.45 o 
   1   3   2     1810.90     1903.09     37.44 o 
   2   3   2     2108.67     2165.18     38.66 o 
   3   3   2      386.06      399.80     16.00 o 
   4   3   2       12.78       12.49      7.82 o 
   5   3   2     1290.40     1329.87     26.93 o 
   6   3   2     1415.21     1572.00     32.88 o 
   7   3   2      811.91      699.63     69.32 o 
   8   3   2      849.91      819.98     27.10 o 
   9   3   2      956.25      883.58     28.08 o 
  10   3   2       49.70       25.57     14.00 o 
  11   3   2      107.18      102.92     25.11 o 
  12   3   2       32.45        7.11     20.99 o 
  13   3   2        9.07       12.21     18.87 o 
  14   3   2       44.96       72.64     30.76 o 
  15   3   2       70.26       54.93     43.83 o 
  16   3   2       34.91       32.78     43.95 o 
  17   3   2       10.72      -38.39     38.39 o 
  18   3   2        5.36        9.17     45.21 o 
   0   4   2      180.34      183.40     21.53 o 
   1   4   2      133.76      126.31     13.59 o 
   2   4   2      472.67      399.83     29.83 o 
   3   4   2      112.22      138.46     14.03 o 
   4   4   2       19.67       13.07     10.20 o 
   5   4   2     1398.23     1414.47     35.48 o 
   6   4   2       81.28       61.56     13.90 o 
   7   4   2      124.48      148.81     16.31 o 
   8   4   2       92.82       91.62     15.58 o 
   9   4   2      280.45      238.94     20.19 o 
  10   4   2       43.39       31.14     17.07 o 
  11   4   2       18.36        2.30     16.31 o 
  12   4   2       15.46       12.47     17.52 o 
  13   4   2      494.30      497.89     40.17 o 
  14   4   2      116.70      129.20     34.15 o 
  15   4   2       21.06       17.44     28.85 o 
  16   4   2       84.63       54.74     32.93 o 
  17   4   2        4.00      -12.69     28.99 o 
   0   5   2     5562.31     5570.37    103.36 o 
   1   5   2      563.71      593.74     29.16 o 
   2   5   2      136.07      105.97     16.47 o 
   3   5   2       46.45       31.47     12.01 o 
   4   5   2       44.27       59.36     13.52 o 
   5   5   2      339.29      340.10     25.14 o 
   6   5   2      266.11      292.73     23.81 o 
   7   5   2        4.06       12.70     14.10 o 
   8   5   2       54.80       41.11     15.44 o 
   9   5   2        3.79       -7.56     16.79 o 
  10   5   2       18.07       13.16     19.33 o 
  11   5   2       36.65       55.95     25.12 o 
  12   5   2       14.69       29.94     24.74 o 
  13   5   2       14.40       29.80     24.87 o 
  14   5   2       27.58       15.23     25.46 o 
  15   5   2        9.45       25.81     27.66 o 
  16   5   2        1.32        2.95     26.00 o 
  17   5   2        2.75      -15.55     26.26 o 
   0   6   2       80.25       82.08     25.07 o 
   1   6   2       22.41       23.35     15.51 o 
   2   6   2      161.21      156.92     19.59 o 
   3   6   2      166.00      127.75     16.14 o 
   4   6   2       57.11       75.08     16.47 o 
   5   6   2       12.92       27.69     17.48 o 
   6   6   2      302.56      291.24     31.66 o 
   7   6   2        0.54       14.94     19.55 o 
   8   6   2      249.71      317.66     41.07 o 
   9   6   2      143.98      157.48     34.46 o 
  10   6   2      109.21       61.04     29.83 o 
  11   6   2        4.94       -3.26     25.15 o 
  12   6   2        8.96       26.47     27.92 o 
  13   6   2        9.45       12.90     28.01 o 
  14   6   2       50.71       64.01     32.15 o 
  15   6   2        2.52       -2.24     28.87 o 
  16   6   2       48.10       32.60     31.75 o 
   0   7   2      793.52      887.00     59.08 o 
   1   7   2       14.31       12.52     17.00 o 
   2   7   2       71.59       85.11     25.18 o 
   3   7   2      134.00      131.81     27.86 o 
   4   7   2      166.90      140.73     28.13 o 
   5   7   2      147.59      199.60     31.60 o 
   6   7   2       58.56       61.66     24.92 o 
   7   7   2        8.44      -22.98     26.07 o 
   8   7   2      200.95      228.23     41.62 o 
   9   7   2       95.29       92.61     34.75 o 
  10   7   2       51.34       64.78     33.65 o 
  11   7   2       44.24       51.62     32.96 o 
  12   7   2       40.55       33.13     32.34 o 
  13   7   2        6.26       13.49     31.01 o 
  14   7   2        1.10        6.12     33.47 o 
  15   7   2       47.32       52.15     36.09 o 
   0   8   2      103.09      137.83     52.73 o 
   1   8   2        0.67        1.70     27.20 o 
   2   8   2        4.37       -0.11     23.67 o 
   3   8   2       10.89       27.49     24.44 o 
   4   8   2       41.38       46.93     26.60 o 
   5   8   2      162.31      139.57     32.09 o 
   6   8   2       17.59       -5.78     30.09 o 
   7   8   2       46.66       44.31     33.32 o 
   8   8   2       60.20       57.56     35.89 o 
   9   8   2       29.15       18.90     33.13 o 
  10   8   2       55.27       81.27     37.18 o 
  11   8   2        1.80       26.72     33.88 o 
  12   8   2       13.59       12.88     33.54 o 
  13   8   2       31.79       33.00     35.63 o 
   0   9   2       37.89       81.49     53.32 o 
   1   9   2       58.10       73.13     37.66 o 
   2   9   2      179.78      198.23     45.98 o 
   3   9   2       82.76       36.34     34.68 o 
   4   9   2        3.10       42.46     36.06 o 
   5   9   2        6.33       40.49     51.50 o 
   6   9   2        3.63       -0.35     39.85 o 
   7   9   2       35.47       46.95     37.44 o 
   8   9   2        8.80       10.10     35.03 o 
   9   9   2       12.83       19.33     36.95 o 
  10   9   2       12.50       32.08     37.73 o 
  11   9   2       59.91       44.23     39.24 o 
   0  10   2       11.68       29.85     53.26 o 
   1  10   2       66.24       77.89     42.22 o 
   2  10   2       32.04       42.91     40.44 o 
   3  10   2       19.94       30.70     39.51 o 
   4  10   2       12.96       36.80     57.10 o 
   5  10   2        1.94       32.77     55.35 o 
   6  10   2       13.34       20.96     55.01 o 
   7  10   2        7.71       18.55     52.18 o 
   8  10   2        0.64       49.38     56.19 o 
   0  11   2       40.42       57.86     95.08 o 
   1  11   2       23.29       44.95     43.68 o 
   2  11   2        1.60       15.02     46.19 o 
   3  11   2        5.00      -12.19     54.51 o 
   4  11   2       25.38       25.97     79.83 o 
   2   0   3    18725.27    13929.77   2313.85 o 
   4   0   3       13.21        8.25      7.61 o 
   6   0   3     2193.25     2181.06     33.90 o 
   8   0   3      281.14      301.41     20.03 o 
  10   0   3      174.24      189.18     20.27 o 
  12   0   3     1133.86     1178.37     44.53 o 
  14   0   3      839.45      851.94     51.80 o 
  16   0   3       66.75       91.82     39.34 o 
  18   0   3       55.17       36.47     39.84 o 
   1   1   3    23388.85    17308.73   1668.27 o 
   2   1   3    10849.24    11610.71    121.31 o 
   3   1   3      994.06      991.71     24.85 o 
   4   1   3     4282.36     4400.45     54.00 o 
   5   1   3     2248.05     2200.34     31.37 o 
   6   1   3     3056.18     3051.01     37.61 o 
   7   1   3      930.39      926.82     24.10 o 
   8   1   3      970.61     1037.41     28.71 o 
   9   1   3        8.71       10.19      8.77 o 
  10   1   3      101.04      108.84     11.94 o 
  11   1   3      871.02      856.39     24.73 o 
  12   1   3     1947.76     1982.22     38.50 o 
  13   1   3       14.90       16.25     14.96 o 
  14   1   3      414.99      402.77     31.51 o 
  15   1   3       17.42       14.18     22.26 o 
  16   1   3       73.33       91.29     27.67 o 
  17   1   3       22.52       19.45     24.82 o 
  18   1   3       10.83      -27.53     27.53 o 
  19   1   3       45.68       90.21     36.61 o 
   1   2   3     2177.01     2276.71     24.42 o 
   2   2   3     2679.43     2673.97     26.48 o 
   3   2   3      609.76      549.22     13.31 o 
   4   2   3      746.80      716.43     18.06 o 
   5   2   3     6319.27     6212.59    161.14 o 
   6   2   3      612.26      659.18     46.16 o 
   7   2   3      249.15      265.84     18.35 o 
   8   2   3     1703.61     1700.81     40.43 o 
   9   2   3     1300.38     1296.40     40.90 o 
  10   2   3      265.78      257.39     19.58 o 
  11   2   3       49.62       32.33     11.73 o 
  12   2   3     1169.66     1086.89     34.99 o 
  13   2   3      120.95      104.15     19.17 o 
  14   2   3        9.31       -1.29     17.76 o 
  15   2   3        4.99        7.88     23.36 o 
  16   2   3       35.99       17.88     39.51 o 
  17   2   3        1.32       10.55     39.48 o 
  18   2   3        2.85       -9.84     40.20 o 
   1   3   3     4652.93     4460.70     85.76 o 
   2   3   3     3147.07     3153.13     39.71 o 
   3   3   3      822.72      803.96     19.79 o 
   4   3   3      957.22      986.55     22.83 o 
   5   3   3      604.16      579.94     19.77 o 
   6   3   3     2559.48     2288.00    171.29 o 
   7   3   3     1888.43     1908.16     35.28 o 
   8   3   3      688.51      678.35     25.49 o 
   9   3   3      234.62      258.03     20.65 o 
  10   3   3       16.98       19.12     14.46 o 
  11   3   3       44.88       55.97     18.92 o 
  12   3   3      268.26      276.21     29.36 o 
  13   3   3       17.23       20.31     18.15 o 
  14   3   3       56.31       94.18     27.58 o 
  15   3   3       41.71       46.79     26.38 o 
  16   3   3       32.36      -25.29     36.69 o 
  17   3   3       17.84       36.76     46.17 o 
  18   3   3        2.25        0.30     44.17 o 
   1   4   3      143.02      137.16     14.09 o 
   2   4   3      660.87      712.57     33.33 o 
   3   4   3     1207.01     1174.49     34.32 o 
   4   4   3     2718.95     2845.28     47.19 o 
   5   4   3     1678.99     1821.69     36.33 o 
   6   4   3      219.87      210.99     18.78 o 
   7   4   3      997.43     1035.26     29.93 o 
   8   4   3        9.70       10.30     10.87 o 
   9   4   3       67.75       67.17     13.94 o 
  10   4   3       71.45       50.41     18.15 o 
  11   4   3      490.32      483.80     32.66 o 
  12   4   3      249.65      269.87     31.47 o 
  13   4   3       46.14       58.50     22.49 o 
  14   4   3       80.27      102.09     31.68 o 
  15   4   3       55.96       88.26     31.83 o 
  16   4   3       34.02       19.93     29.32 o 
  17   4   3        0.05      -22.45     26.80 o 
   1   5   3      260.35      241.98     20.60 o 
   2   5   3      514.19      445.22     45.61 o 
   3   5   3        3.08       -5.45      9.85 o 
   4   5   3      193.83      210.93     18.54 o 
   5   5   3      141.47      149.27     17.85 o 
   6   5   3      175.17      173.42     20.05 o 
   7   5   3      912.54      896.82     34.09 o 
   8   5   3       88.46       72.17     17.14 o 
   9   5   3      506.52      526.84     35.24 o 
  10   5   3      132.36      134.74     25.47 o 
  11   5   3        4.25       11.97     23.19 o 
  12   5   3      144.60      139.61     31.21 o 
  13   5   3       29.85       25.13     25.28 o 
  14   5   3       34.22       43.79     27.42 o 
  15   5   3       63.99       59.00     29.18 o 
  16   5   3        0.83       -5.89     25.67 o 
  17   5   3        8.89        0.67     26.77 o 
   1   6   3      276.36      337.60     27.08 o 
   2   6   3       56.14       46.99     14.23 o 
   3   6   3      106.22      102.27     14.73 o 
   4   6   3        9.81       12.39     13.41 o 
   5   6   3       21.46       34.07     18.32 o 
   6   6   3      270.40      246.95     29.86 o 
   7   6   3       37.62       30.95     21.05 o 
   8   6   3      249.43      271.62     39.40 o 
   9   6   3       33.75       22.94     26.70 o 
  10   6   3      184.15      157.19     35.95 o 
  11   6   3       49.48       56.29     28.80 o 
  12   6   3       22.13       18.71     27.54 o 
  13   6   3        3.79        5.08     28.06 o 
  14   6   3       55.17       42.17     31.34 o 
  15   6   3       25.52       23.70     30.36 o 
  16   6   3        5.32        4.49     29.43 o 
   1   7   3       31.13       23.05     18.00 o 
   2   7   3        5.45        3.76     20.79 o 
   3   7   3       23.44       14.92     21.54 o 
   4   7   3        0.89      -12.40     19.62 o 
   5   7   3       22.36       28.96     22.28 o 
   6   7   3        8.38       -6.50     21.57 o 
   7   7   3      238.58      201.31     38.92 o 
   8   7   3       29.73       52.77     31.59 o 
   9   7   3       24.09       21.33     30.01 o 
  10   7   3       39.56       65.58     33.19 o 
  11   7   3       15.00       26.91     30.69 o 
  12   7   3        9.85        4.99     30.17 o 
  13   7   3        4.75       20.68     30.80 o 
  14   7   3       21.87       51.47     34.79 o 
  15   7   3       49.82       71.83     36.89 o 
   1   8   3       20.50       -1.17     28.23 o 
   2   8   3      363.66      340.65     43.70 o 
   3   8   3       33.16       28.15     25.23 o 
   4   8   3       10.29       18.88     25.45 o 
   5   8   3       45.46       37.64     26.86 o 
   6   8   3      149.68      189.64     43.47 o 
   7   8   3       37.47        9.19     30.62 o 
   8   8   3        5.59       22.55     32.70 o 
   9   8   3       54.87       65.57     35.79 o 
  10   8   3       68.26       17.20     33.49 o 
  11   8   3        9.02       17.55     33.78 o 
  12   8   3       12.43        8.43     32.77 o 
  13   8   3        1.81        8.69     34.81 o 
   1   9   3        8.28        5.18     33.29 o 
   2   9   3      100.76      105.01     40.40 o 
   3   9   3       41.14       59.28     36.66 o 
   4   9   3       11.44        6.23     33.57 o 
   5   9   3        4.96       -8.53     45.45 o 
   6   9   3       43.47       58.39     43.61 o 
   7   9   3       23.40       26.56     41.76 o 
   8   9   3       19.96       -3.77     34.52 o 
   9   9   3       34.07       51.01     39.34 o 
  10   9   3        2.13       10.15     37.33 o 
  11   9   3        0.68        0.31     37.98 o 
   1  10   3        1.98       26.48     38.48 o 
   2  10   3       44.95       42.74     39.50 o 
   3  10   3       26.85        6.41     42.17 o 
   4  10   3        4.77       -6.71     74.04 o 
   5  10   3       64.00      100.95     60.67 o 
   6  10   3       39.53       38.92     79.44 o 
   7  10   3        4.85       -4.02     50.71 o 
   8  10   3        2.68       30.34     53.56 o 
   1  11   3       32.44       62.22     44.04 o 
   2  11   3       15.16       -4.28     45.29 o 
   3  11   3       16.86       28.83     56.93 o 
   4  11   3        4.13       10.16     79.91 o 
   2   0   4     6884.29     6102.04    963.52 o 
   4   0   4    14657.90    14372.57    167.87 o 
   6   0   4     1863.90     1977.03     43.33 o 
   8   0   4      867.56      865.62     27.97 o 
  10   0   4      496.83      535.64     31.90 o 
  12   0   4     1374.32     1396.08     48.09 o 
  14   0   4      814.78      758.40     50.80 o 
  16   0   4        6.64       35.54     34.07 o 
  18   0   4      124.67      207.61     51.11 o 
   0   1   4    44673.23    34086.98   4515.75 o 
   1   1   4    10645.88     9323.83    504.72 o 
   2   1   4    27684.94    25402.49   1591.20 o 
   3   1   4      253.42      240.82     11.42 o 
   4   1   4     6410.22     5740.53    499.43 o 
   5   1   4     1467.82     1459.06     22.98 o 
   6   1   4     2905.23     2942.75     39.08 o 
   7   1   4     6813.81     6783.11     98.36 o 
   8   1   4      194.90      171.70     16.33 o 
   9   1   4       43.27       50.70     12.37 o 
  10   1   4       33.81       25.58      9.14 o 
  11   1   4       54.78       45.75     11.36 o 
  12   1   4      758.58      735.74     26.53 o 
  13   1   4       84.05      104.28     17.29 o 
  14   1   4      370.98      350.13     29.16 o 
  15   1   4      210.20      196.11     25.84 o 
  16   1   4       69.60       72.03     26.54 o 
  17   1   4      140.84      144.57     31.81 o 
  18   1   4        6.79       23.25     30.19 o 
  19   1   4        2.19       19.31     31.74 o 
   0   2   4    48621.73    51133.60    320.69 o 
   1   2   4    44662.98    44806.66    290.82 o 
   2   2   4     3007.89     2935.68     29.56 o 
   3   2   4      426.92      386.31     14.11 o 
   4   2   4      138.41      122.17     11.91 o 
   5   2   4     1586.04     1560.30     37.13 o 
   6   2   4     1999.47     1716.27    219.14 o 
   7   2   4      358.33      305.67     19.85 o 
   8   2   4     4105.26     3972.64     60.16 o 
   9   2   4      178.87      185.13     21.82 o 
  10   2   4       46.67       36.90     16.74 o 
  11   2   4       68.09       70.40     19.72 o 
  12   2   4      336.56      348.40     23.57 o 
  13   2   4      105.50      107.78     18.61 o 
  14   2   4       73.77       60.52     19.59 o 
  15   2   4        7.68       -4.95     17.05 o 
  16   2   4       41.64       41.72     41.55 o 
  17   2   4       24.90       40.35     43.03 o 
  18   2   4        8.88       28.41     44.76 o 
   0   3   4      153.20      141.48     15.86 o 
   1   3   4      108.39      111.91     10.98 o 
   2   3   4      449.72      475.01     18.70 o 
   3   3   4     1779.54     1715.01     42.52 o 
   4   3   4      653.39      648.44     19.71 o 
   5   3   4      795.15      810.43     21.68 o 
   6   3   4     1194.41     1036.77     98.93 o 
   7   3   4     1138.72     1326.05     45.78 o 
   8   3   4     1637.45     1563.43     40.74 o 
   9   3   4      661.34      651.48     27.83 o 
  10   3   4       33.93       39.31     15.33 o 
  11   3   4       37.35       26.10     17.46 o 
  12   3   4        7.77        2.97     17.21 o 
  13   3   4        9.12        9.88     20.40 o 
  14   3   4        9.36       22.65     22.18 o 
  15   3   4        1.45       14.46     22.24 o 
  16   3   4        2.60      -11.50     39.94 o 
  17   3   4        0.59       35.53     45.72 o 
  18   3   4        4.05       18.61     47.45 o 
   0   4   4      339.85      374.36     28.51 o 
   1   4   4       45.81       32.71     10.52 o 
   2   4   4      317.69      294.33     17.80 o 
   3   4   4     2043.39     2062.81     39.76 o 
   4   4   4     1614.55     1725.12     35.99 o 
   5   4   4      204.62      192.81     17.08 o 
   6   4   4     1068.41     1213.89     33.54 o 
   7   4   4      347.43      344.55     21.38 o 
   8   4   4        0.38       -0.49     10.81 o 
   9   4   4      893.67      734.39    100.16 o 
  10   4   4       15.41       -2.49     15.55 o 
  11   4   4       87.66      110.55     20.98 o 
  12   4   4      441.86      442.30     35.52 o 
  13   4   4       90.93       87.29     22.84 o 
  14   4   4       77.57       80.12     23.45 o 
  15   4   4       12.54       13.10     26.81 o 
  16   4   4       23.46       34.73     28.48 o 
  17   4   4        8.05       27.26     28.53 o 
   0   5   4      508.32      637.58     43.62 o 
   1   5   4       59.34       63.25     14.46 o 
   2   5   4      138.12      117.15     14.92 o 
   3   5   4      737.92      708.56     54.36 o 
   4   5   4      390.24      401.77     22.98 o 
   5   5   4       70.38       71.07     15.18 o 
   6   5   4       16.82       37.56     14.54 o 
   7   5   4      395.92      417.38     27.41 o 
   8   5   4       79.51       54.28     17.86 o 
   9   5   4       94.79      100.95     24.24 o 
  10   5   4      266.20      234.30     29.73 o 
  11   5   4        9.81       -8.64     18.36 o 
  12   5   4      137.26      128.67     30.98 o 
  13   5   4       98.34      105.50     30.37 o 
  14   5   4       21.61       16.60     25.89 o 
  15   5   4       35.08       37.57     27.29 o 
  16   5   4       21.19       35.56     27.65 o 
  17   5   4        2.27       21.55     27.93 o 
   0   6   4        6.35       -7.20     18.64 o 
   1   6   4      296.23      316.14     26.58 o 
   2   6   4       25.68       21.47     13.08 o 
   3   6   4      471.69      431.32     32.19 o 
   4   6   4       74.21       64.79     17.22 o 
   5   6   4       20.68       -4.86     18.05 o 
   6   6   4      200.45      235.03     29.68 o 
   7   6   4      204.44      193.97     28.25 o 
   8   6   4      296.77      329.08     41.78 o 
   9   6   4        8.47       13.70     25.75 o 
  10   6   4       84.41       61.65     30.26 o 
  11   6   4       85.50       97.18     31.43 o 
  12   6   4       30.91       25.29     27.67 o 
  13   6   4        1.43      -26.48     26.74 o 
  14   6   4       13.35        5.38     29.19 o 
  15   6   4        1.62      -13.96     28.05 o 
  16   6   4       10.50       11.02     30.08 o 
   0   7   4       32.96       27.90     25.93 o 
   1   7   4      125.33      128.84     22.71 o 
   2   7   4      290.91      291.52     31.35 o 
   3   7   4      218.06      218.43     31.81 o 
   4   7   4       37.87       35.47     23.09 o 
   5   7   4       75.12       78.92     25.35 o 
   6   7   4       19.81       31.71     23.50 o 
   7   7   4      164.24      156.52     33.90 o 
   8   7   4      103.82      134.96     36.79 o 
   9   7   4      387.28      404.47     50.25 o 
  10   7   4       64.86       66.40     32.29 o 
  11   7   4       77.29       87.91     34.72 o 
  12   7   4        8.18       12.84     30.06 o 
  13   7   4       44.71       57.60     34.75 o 
  14   7   4       12.93       42.25     33.93 o 
   0   8   4       27.65       38.34     46.05 o 
   1   8   4       47.72       56.28     32.01 o 
   2   8   4      104.16      100.54     32.27 o 
   3   8   4      101.89      140.46     31.56 o 
   4   8   4       24.27       46.29     26.29 o 
   5   8   4       12.31        6.77     25.06 o 
   6   8   4      150.43      129.10     35.48 o 
   7   8   4       21.33       21.68     32.31 o 
   8   8   4       50.91       43.41     34.42 o 
   9   8   4        2.50       12.91     32.76 o 
  10   8   4       13.19       32.45     34.36 o 
  11   8   4       11.68       21.89     34.52 o 
  12   8   4       15.02       13.64     33.77 o 
  13   8   4        3.61      -15.00     33.76 o 
   0   9   4      530.58      529.03     88.11 o 
   1   9   4       20.75       11.47     33.65 o 
   2   9   4        5.07       11.12     34.22 o 
   3   9   4       19.73      -14.51     31.51 o 
   4   9   4       12.64        7.10     33.60 o 
   5   9   4       18.35       49.35     49.83 o 
   6   9   4       28.83       73.98     43.62 o 
   7   9   4        0.89       -3.87     38.26 o 
   8   9   4       11.21        5.14     35.88 o 
   9   9   4        2.74       40.27     39.04 o 
  10   9   4        5.27       56.66     40.40 o 
  11   9   4       31.46       -1.95     37.68 o 
   0  10   4       33.97      -19.75     50.36 o 
   1  10   4       45.56       52.89     40.15 o 
   2  10   4        1.99       24.46     38.49 o 
   3  10   4       10.04       -6.42     41.75 o 
   4  10   4       35.40       20.87     54.21 o 
   5  10   4       31.37        1.10     52.25 o 
   6  10   4        1.08       -8.23     54.44 o 
   7  10   4       27.39       33.89     55.70 o 
   8  10   4        0.47       30.55     53.23 o 
   0  11   4        1.21       34.25     61.21 o 
   1  11   4       17.19       28.11     41.87 o 
   2  11   4        7.74       35.07     49.24 o 
   3  11   4        6.38       13.94     56.24 o 
   2   0   5      822.61      768.14     33.87 o 
   4   0   5      306.06      320.73     13.86 o 
   6   0   5     9010.35     9457.10    137.33 o 
   8   0   5      446.79      451.20     22.72 o 
  10   0   5      739.94      793.91     32.41 o 
  12   0   5      887.62      822.26     39.94 o 
  14   0   5      459.39      432.14     42.47 o 
  16   0   5      145.27      173.11     43.53 o 
  18   0   5       32.65       42.92     40.26 o 
   1   1   5     5132.39     4572.10    103.53 o 
   2   1   5     4144.87     3932.81     49.08 o 
   3   1   5      735.01      708.34     30.18 o 
   4   1   5      833.80      743.57     37.49 o 
   5   1   5      668.43      656.60     29.57 o 
   6   1   5    13055.96    13748.69    182.01 o 
   7   1   5      862.83      933.57     26.41 o 
   8   1   5        1.67       10.22     10.67 o 
   9   1   5       20.94       15.52     11.28 o 
  10   1   5       10.18       10.07     12.28 o 
  11   1   5       25.45       11.19     10.21 o 
  12   1   5       43.31       41.06     14.05 o 
  13   1   5      506.20      513.83     26.46 o 
  14   1   5       42.62       25.42     18.07 o 
  15   1   5       65.14       79.19     20.68 o 
  16   1   5       27.28       18.88     22.39 o 
  17   1   5      113.53      124.48     29.65 o 
  18   1   5       45.58       60.83     31.70 o 
  19   1   5       31.42       38.77     33.32 o 
   1   2   5    45226.64    46410.82    363.97 o 
   2   2   5    73599.02    78330.33    824.22 o 
   3   2   5       50.44       35.59      7.64 o 
   4   2   5      994.29      951.23     61.39 o 
   5   2   5      218.46      215.27     11.15 o 
   6   2   5      137.35      114.66     25.82 o 
   7   2   5       74.81      105.80     14.42 o 
   8   2   5      315.64      326.21     24.19 o 
   9   2   5      321.75      286.23     23.26 o 
  10   2   5      634.44      630.93     35.53 o 
  11   2   5        9.28       24.89     19.44 o 
  12   2   5      431.84      470.48     46.91 o 
  13   2   5      296.39      284.41     31.78 o 
  14   2   5       84.78       77.31     25.44 o 
  15   2   5       37.32       26.79     18.71 o 
  16   2   5       28.89       49.38     41.37 o 
  17   2   5        0.29      -24.79     37.14 o 
  18   2   5        6.64        7.66     40.89 o 
   1   3   5     2515.78     2324.39     34.31 o 
   2   3   5     2624.94     2847.01     36.67 o 
   3   3   5      907.98      813.14     21.62 o 
   4   3   5       24.50        7.74      8.25 o 
   5   3   5      101.50      109.89     11.78 o 
   6   3   5      836.87      804.37     64.71 o 
   7   3   5     1030.90     1017.52     26.06 o 
   8   3   5      276.17      288.36     21.69 o 
   9   3   5      415.22      458.67     21.20 o 
  10   3   5      191.38      165.54     20.93 o 
  11   3   5      279.42      219.99     25.06 o 
  12   3   5      518.94      559.85     53.36 o 
  13   3   5       12.65       -0.29     19.42 o 
  14   3   5       22.31       45.79     39.78 o 
  15   3   5        1.00       46.55     42.61 o 
  16   3   5       12.60       42.87     44.22 o 
  17   3   5       11.41       27.10     43.96 o 
  18   3   5       56.41       57.43     51.07 o 
   1   4   5      923.51      962.51     26.76 o 
   2   4   5      256.55      241.79     16.85 o 
   3   4   5      375.03      329.60     35.08 o 
   4   4   5       88.21      100.09     14.56 o 
   5   4   5      262.37      255.74     18.44 o 
   6   4   5      458.24      415.00     23.88 o 
   7   4   5       24.12       10.09     11.07 o 
   8   4   5       56.07       54.33     13.31 o 
   9   4   5       47.21       32.49     13.60 o 
  10   4   5       70.62       70.94     19.21 o 
  11   4   5       13.77       16.16     18.73 o 
  12   4   5      155.06      147.36     25.04 o 
  13   4   5        4.38        3.70     18.23 o 
  14   4   5        6.20        9.91     19.02 o 
  15   4   5       22.93       25.51     26.62 o 
  16   4   5        9.09      -11.03     25.41 o 
  17   4   5       70.63       71.64     54.28 o 
   1   5   5      101.16      105.29     16.31 o 
   2   5   5       12.06        1.04     10.11 o 
   3   5   5     1432.21     1461.34     38.16 o 
   4   5   5       27.53       43.32     14.18 o 
   5   5   5       19.59        5.97     12.01 o 
   6   5   5      150.53      125.19     18.44 o 
   7   5   5       29.94       29.45     14.86 o 
   8   5   5        5.51        1.47     13.71 o 
   9   5   5      342.97      342.99     32.92 o 
  10   5   5       77.22       79.35     23.40 o 
  11   5   5        4.93        2.53     19.58 o 
  12   5   5       10.37       -3.83     22.97 o 
  13   5   5       46.23       54.91     27.53 o 
  14   5   5       16.16       23.64     25.97 o 
  15   5   5       55.58       56.00     28.13 o 
  16   5   5       18.18        6.28     25.99 o 
  17   5   5       16.20       32.47     27.49 o 
   1   6   5      133.42      131.47     20.12 o 
   2   6   5        5.99        3.43     11.77 o 
   3   6   5      169.34      158.78     20.32 o 
   4   6   5      730.81      718.17     37.27 o 
   5   6   5       31.75       34.88     20.13 o 
   6   6   5       83.31      102.15     24.30 o 
   7   6   5       16.19       12.79     19.33 o 
   8   6   5      160.10      162.68     34.50 o 
   9   6   5      121.61      139.94     33.83 o 
  10   6   5       22.45       30.84     28.75 o 
  11   6   5       17.70      -10.63     24.84 o 
  12   6   5        9.44       19.67     27.59 o 
  13   6   5       53.38       58.89     31.30 o 
  14   6   5       61.39       37.24     30.47 o 
  15   6   5        5.42       22.79     30.41 o 
  16   6   5       26.18       11.62     30.88 o 
   1   7   5       16.68       40.20     18.85 o 
   2   7   5       12.50       12.72     19.02 o 
   3   7   5       16.87       25.87     22.83 o 
   4   7   5       32.63       41.81     23.24 o 
   5   7   5      240.01      236.71     32.65 o 
   6   7   5       16.11       21.60     23.04 o 
   7   7   5        8.09        9.22     25.08 o 
   8   7   5       64.43       55.73     32.36 o 
   9   7   5        7.73       20.91     30.69 o 
  10   7   5       33.68       36.27     30.55 o 
  11   7   5       15.12        9.96     29.34 o 
  12   7   5       13.68       15.69     30.49 o 
  13   7   5        1.27       -5.43     29.84 o 
  14   7   5       12.91        9.47     31.74 o 
   1   8   5       67.64       66.03     30.01 o 
   2   8   5       59.59       64.75     29.98 o 
   3   8   5       41.49       54.14     27.24 o 
   4   8   5       58.43       26.25     25.80 o 
   5   8   5       60.86       40.72     25.87 o 
   6   8   5        6.39       -8.39     27.34 o 
   7   8   5       10.51       38.92     33.97 o 
   8   8   5       25.67       13.44     32.39 o 
   9   8   5        7.10        9.57     32.61 o 
  10   8   5      100.84       89.92     39.36 o 
  11   8   5       12.47      -18.08     32.88 o 
  12   8   5       21.12       28.02     34.92 o 
  13   8   5       11.20       17.03     37.36 o 
   1   9   5       21.98       40.77     35.66 o 
   2   9   5       72.50      101.59     39.70 o 
   3   9   5       12.27      -20.63     31.86 o 
   4   9   5       12.33       17.03     34.07 o 
   5   9   5        1.47      -15.60     44.24 o 
   6   9   5       53.13       75.93     45.40 o 
   7   9   5       12.64       19.77     40.51 o 
   8   9   5       51.56       37.29     38.68 o 
   9   9   5        5.60       37.25     38.06 o 
  10   9   5        1.30       -6.93     35.13 o 
  11   9   5        3.37      -16.18     36.35 o 
   1  10   5       11.09       51.90     40.19 o 
   2  10   5       69.53       60.84     41.51 o 
   3  10   5        3.92      -19.24     40.77 o 
   4  10   5       30.39      -13.22     49.91 o 
   5  10   5        0.94        1.30     51.95 o 
   6  10   5       15.01       10.87     55.66 o 
   7  10   5        2.26       17.36     54.90 o 
   8  10   5        7.19       37.45     55.62 o 
   1  11   5       12.80       18.37     41.53 o 
   2  11   5        0.21        8.98     46.53 o 
   3  11   5        0.52       19.42     77.64 o 
   0   0   6    32544.22    30113.14    248.64 o 
   2   0   6      156.20      188.86     15.44 o 
   4   0   6    20739.27    19846.28    680.24 o 
   6   0   6      913.57      906.53     23.11 o 
   8   0   6      130.50      140.41     15.85 o 
  10   0   6      682.59      754.09     31.75 o 
  12   0   6      339.44      304.07     29.58 o 
  14   0   6       46.05       63.99     26.41 o 
  16   0   6      345.32      362.39     54.48 o 
  18   0   6       27.20      -14.87     35.06 o 
   0   1   6      760.32      792.51     17.84 o 
   1   1   6     7373.29     6996.13     60.98 o 
   2   1   6     2955.42     3003.06     44.35 o 
   3   1   6     6637.11     6493.63     54.98 o 
   4   1   6      238.05      258.71     13.29 o 
   5   1   6      360.78      264.42     29.10 o 
   6   1   6     1534.64     1625.22     28.75 o 
   7   1   6     2173.52     2377.71     51.34 o 
   8   1   6      740.89      748.10     25.08 o 
   9   1   6       96.10      101.52     15.62 o 
  10   1   6      281.34      279.41     22.50 o 
  11   1   6      163.15      165.17     16.58 o 
  12   1   6      204.61      230.79     19.18 o 
  13   1   6       92.07       85.62     18.35 o 
  14   1   6      155.67      150.35     22.13 o 
  15   1   6       15.53       -2.08     17.15 o 
  16   1   6       28.87       30.46     23.28 o 
  17   1   6        7.26        3.80     26.95 o 
  18   1   6       34.92       75.65     32.76 o 
   0   2   6    58006.02    60725.07    824.98 o 
   1   2   6     2854.61     2904.96     34.60 o 
   2   2   6    42281.78    46133.48    320.10 o 
   3   2   6      720.72      735.91     47.97 o 
   4   2   6     2994.78     2764.01    185.31 o 
   5   2   6     1758.66     1831.48     37.58 o 
   6   2   6     1018.28      884.66     47.01 o 
   7   2   6       60.31       66.85     12.90 o 
   8   2   6      231.93      252.64     22.22 o 
   9   2   6      118.65      115.60     17.87 o 
  10   2   6      541.12      520.21     34.98 o 
  11   2   6      244.64      223.53     30.17 o 
  12   2   6     1286.43     1179.48     70.96 o 
  13   2   6       87.81      116.47     42.95 o 
  14   2   6       23.90       13.86     35.07 o 
  15   2   6      196.19      196.10     52.11 o 
  16   2   6       20.71       12.73     22.54 o 
  17   2   6        8.38      -26.32     42.30 o 
  18   2   6        8.59       -8.03     39.43 o 
   0   3   6      142.51      142.40     17.78 o 
   1   3   6      974.12     1000.28     24.40 o 
   2   3   6     3739.07     3910.42     43.07 o 
   3   3   6     1010.68      884.86     52.96 o 
   4   3   6      178.03      198.22     14.23 o 
   5   3   6      324.20      326.71     17.75 o 
   6   3   6      273.67      258.48     22.25 o 
   7   3   6     2888.23     2849.64     39.79 o 
   8   3   6      304.04      313.70     32.48 o 
   9   3   6       40.75       42.52     11.35 o 
  10   3   6      425.70      453.62     39.69 o 
  11   3   6      471.34      587.80     58.03 o 
  12   3   6     1107.87     1274.96     89.99 o 
  13   3   6      329.56      301.68     58.27 o 
  14   3   6        4.00       -7.53     34.20 o 
  15   3   6       29.41       21.15     41.09 o 
  16   3   6      116.78      127.15     52.98 o 
  17   3   6        7.27      -25.75     39.34 o 
  18   3   6        1.13      -13.07     43.81 o 
   0   4   6      137.43      139.53     20.56 o 
   1   4   6      928.28      951.02     30.10 o 
   2   4   6     1418.81     1434.09     31.71 o 
   3   4   6      621.27      597.20     24.50 o 
   4   4   6      263.86      259.07     19.02 o 
   5   4   6      266.21      280.47     19.57 o 
   6   4   6      226.90      261.12     19.74 o 
   7   4   6      381.20      377.74     24.82 o 
   8   4   6      354.63      329.50     22.91 o 
   9   4   6      866.58      852.20     45.68 o 
  10   4   6       37.34       29.58     16.91 o 
  11   4   6      428.73      383.79     32.76 o 
  12   4   6       50.19       40.04     20.21 o 
  13   4   6       90.84      121.97     23.14 o 
  14   4   6       36.62       63.81     20.30 o 
  15   4   6       24.55       25.53     19.44 o 
  16   4   6        0.02       25.62     46.70 o 
  17   4   6       18.25       20.74     49.59 o 
   0   5   6     1143.05     1115.20     50.86 o 
   1   5   6       96.27      113.21     16.66 o 
   2   5   6       87.75       93.41     15.23 o 
   3   5   6      879.48      925.59     29.95 o 
   4   5   6      524.74      545.57     28.81 o 
   5   5   6       27.32       28.10     13.57 o 
   6   5   6      313.95      323.23     25.08 o 
   7   5   6       76.65      100.89     17.97 o 
   8   5   6       51.29       33.96     16.75 o 
   9   5   6      302.90      275.20     30.90 o 
  10   5   6       36.72       41.87     21.25 o 
  11   5   6       62.05       29.71     21.44 o 
  12   5   6       10.02        9.31     23.24 o 
  13   5   6       52.84       85.29     29.13 o 
  14   5   6       16.88       32.77     25.98 o 
  15   5   6        0.30      -15.00     24.56 o 
  16   5   6        0.04       -7.57     24.60 o 
  17   5   6        5.32      -15.04     24.99 o 
   0   6   6      135.75      153.59     30.21 o 
   1   6   6       26.42       28.39     14.98 o 
   2   6   6        0.24       -7.75     11.96 o 
   3   6   6       96.07       69.65     17.37 o 
   4   6   6      108.71      122.52     21.01 o 
   5   6   6      126.05       92.79     23.80 o 
   6   6   6      119.47      117.34     25.20 o 
   7   6   6        0.49       -0.51     18.77 o 
   8   6   6       71.82       67.01     28.95 o 
   9   6   6       20.79      -16.17     25.44 o 
  10   6   6       73.42       66.65     30.77 o 
  11   6   6        0.29       16.11     26.61 o 
  12   6   6       31.93       -2.48     27.25 o 
  13   6   6        4.61        0.50     26.89 o 
  14   6   6       63.74       60.86     32.38 o 
  15   6   6       19.36       22.98     30.21 o 
  16   6   6        1.13        8.89     29.65 o 
   0   7   6      141.81      140.91     33.11 o 
   1   7   6      155.17      161.27     25.89 o 
   2   7   6      192.71      221.86     29.32 o 
   3   7   6      184.53      205.12     32.18 o 
   4   7   6       34.37        6.43     21.97 o 
   5   7   6       23.77       -3.29     21.46 o 
   6   7   6       47.67       57.61     25.05 o 
   7   7   6       87.64       83.02     30.16 o 
   8   7   6       16.71        4.09     28.80 o 
   9   7   6      448.61      457.49     53.26 o 
  10   7   6       92.69       73.15     33.18 o 
  11   7   6        2.00        3.43     29.08 o 
  12   7   6        3.47        3.35     29.98 o 
  13   7   6       31.61       43.01     39.80 o 
  14   7   6        2.33       24.18     32.79 o 
   0   8   6       37.49       57.19     46.42 o 
   1   8   6        9.08      -21.33     24.59 o 
   2   8   6      204.54      267.76     40.25 o 
   3   8   6      177.76      180.01     34.02 o 
   4   8   6       63.97       22.10     26.26 o 
   5   8   6      129.48      136.02     32.25 o 
   6   8   6       35.86       41.74     30.63 o 
   7   8   6      187.34      167.10     42.10 o 
   8   8   6       42.41       16.73     33.01 o 
   9   8   6       68.70       38.70     34.70 o 
  10   8   6        5.12       19.61     33.65 o 
  11   8   6       15.21       -0.28     33.02 o 
  12   8   6        5.14       25.74     35.46 o 
  13   8   6       21.75       35.76     37.95 o 
   0   9   6      102.10      155.16     61.23 o 
   1   9   6       27.64       35.62     35.42 o 
   2   9   6        7.71       13.79     33.68 o 
   3   9   6       36.23       28.41     35.50 o 
   4   9   6       31.42       90.33     45.23 o 
   5   9   6        2.01      -19.23     45.57 o 
   6   9   6       10.80       16.89     40.13 o 
   7   9   6       12.22       -0.70     39.05 o 
   8   9   6       36.35       30.67     41.76 o 
   9   9   6       11.80       38.06     37.89 o 
  10   9   6        4.85       21.49     37.36 o 
  11   9   6        8.70       -8.38     36.49 o 
   0  10   6       40.57       79.68     59.52 o 
   1  10   6        2.06      -32.53     32.53 o 
   2  10   6        5.94        0.12     35.73 o 
   3  10   6       21.03       11.52     42.64 o 
   4  10   6       19.65       47.14     55.73 o 
   5  10   6       35.87       93.69     60.53 o 
   6  10   6       20.49      -47.24     47.24 o 
   7  10   6        0.13        6.03     52.47 o 
   8  10   6        5.07       37.67     54.01 o 
   0  11   6       21.91        6.25     56.93 o 
   1  11   6        1.83      -18.74     45.16 o 
   2  11   6        6.19       12.66     47.19 o 
   3  11   6        5.14       -6.03     99.84 o 
   2   0   7    47883.07    50183.91   1258.83 o 
   4   0   7     7589.33     6520.30   1187.21 o 
   6   0   7     3822.25     3865.83     54.25 o 
   8   0   7      238.82      251.84     19.37 o 
  10   0   7      631.39      590.09     30.16 o 
  12   0   7      209.88      242.32     39.43 o 
  14   0   7      586.66      554.83     44.65 o 
  16   0   7       42.46       23.48     32.80 o 
  18   0   7       45.18       74.79     41.85 o 
   1   1   7       17.30       21.61      5.57 o 
   2   1   7    41365.27    43271.45    517.72 o 
   3   1   7    11403.67    11009.21    118.16 o 
   4   1   7      434.94      423.98     19.60 o 
   5   1   7      297.32      295.34     25.53 o 
   6   1   7     1295.25     1274.38     26.93 o 
   7   1   7       78.87       73.32     12.70 o 
   8   1   7     1026.01     1121.74     30.14 o 
   9   1   7      144.59      179.55     18.75 o 
  10   1   7      565.76      564.92     27.82 o 
  11   1   7      113.62       92.27     18.50 o 
  12   1   7      330.68      318.00     20.58 o 
  13   1   7      155.84      164.33     19.27 o 
  14   1   7      164.76      152.30     26.12 o 
  15   1   7       16.51        8.25     17.21 o 
  16   1   7       49.86        6.60     21.99 o 
  17   1   7       11.48        8.60     26.18 o 
  18   1   7        0.24      -10.17     26.74 o 
   1   2   7    18189.56    17375.17    174.44 o 
   2   2   7     6065.06     6031.45     57.33 o 
   3   2   7     5672.42     5808.72     48.60 o 
   4   2   7     1913.43     1623.84    116.90 o 
   5   2   7     2406.47     2591.52     29.33 o 
   6   2   7     2887.92     3017.89     42.47 o 
   7   2   7       31.85       20.04     10.93 o 
   8   2   7      107.17       85.62     16.69 o 
   9   2   7       98.11       98.35     17.52 o 
  10   2   7       73.44       77.21     19.75 o 
  11   2   7      312.79      318.79     34.19 o 
  12   2   7      850.27      804.03     56.06 o 
  13   2   7       38.96       61.81     43.16 o 
  14   2   7        2.52       33.60     35.97 o 
  15   2   7        5.99       39.49     37.12 o 
  16   2   7       14.85       28.50     39.38 o 
  17   2   7        1.55       15.56     39.38 o 
  18   2   7        0.09        6.52     40.57 o 
   1   3   7      571.97      570.76     20.35 o 
   2   3   7     5480.10     5582.64     51.77 o 
   3   3   7     1763.57     1696.82     51.45 o 
   4   3   7     3665.83     3752.74     45.53 o 
   5   3   7      350.15      345.78     18.49 o 
   6   3   7      285.70      299.89     20.28 o 
   7   3   7      156.23      138.36     13.91 o 
   8   3   7      170.52      165.66     17.72 o 
   9   3   7        0.71        3.31      9.84 o 
  10   3   7      127.43      144.00     27.53 o 
  11   3   7     1760.28     1653.94     73.61 o 
  12   3   7      238.27      263.27     55.82 o 
  13   3   7        0.57       -0.54     34.27 o 
  14   3   7       43.38       15.06     37.57 o 
  15   3   7       26.94       24.82     40.35 o 
  16   3   7       56.79       58.13     45.69 o 
  17   3   7        7.94       30.40     45.06 o 
  18   3   7       15.73        1.57     45.51 o 
   1   4   7      264.18      262.87     19.02 o 
   2   4   7      484.95      483.61     23.07 o 
   3   4   7      251.21      233.75     17.48 o 
   4   4   7     1538.45     1546.60     42.60 o 
   5   4   7      123.32      128.44     15.72 o 
   6   4   7      105.66      116.73     15.52 o 
   7   4   7      373.63      302.44     36.45 o 
   8   4   7       18.73       22.02     13.01 o 
   9   4   7       90.08       80.57     18.09 o 
  10   4   7      107.27      126.33     21.52 o 
  11   4   7      104.85       91.44     22.28 o 
  12   4   7       47.63       15.87     18.46 o 
  13   4   7        6.03       22.49     17.78 o 
  14   4   7       14.26        7.20     17.08 o 
  15   4   7       14.83       37.39     46.81 o 
  16   4   7        8.01       59.53     49.99 o 
  17   4   7       17.11       55.11     51.77 o 
   1   5   7      315.15      369.45     24.64 o 
   2   5   7      132.46      118.09     16.94 o 
   3   5   7      319.69      351.68     23.03 o 
   4   5   7      936.52      979.82     38.53 o 
   5   5   7       32.01       17.16     13.14 o 
   6   5   7      101.34       90.06     17.45 o 
   7   5   7      213.89      202.42     21.67 o 
   8   5   7       10.96        1.21     16.66 o 
   9   5   7       28.02       24.13     19.98 o 
  10   5   7      242.25      225.55     29.60 o 
  11   5   7      117.79      139.69     26.14 o 
  12   5   7       52.81       56.52     26.00 o 
  13   5   7      148.80      146.44     32.08 o 
  14   5   7        5.80       -9.04     23.02 o 
  15   5   7      138.26      129.83     32.09 o 
  16   5   7        0.23      -11.43     24.40 o 
   1   6   7       13.39       22.65     15.08 o 
   2   6   7      199.38      209.69     21.14 o 
   3   6   7      208.80      202.25     22.41 o 
   4   6   7       84.35       97.74     20.39 o 
   5   6   7       19.13        2.71     18.93 o 
   6   6   7      254.51      222.31     29.90 o 
   7   6   7        1.38       -7.59     19.12 o 
   8   6   7       26.08       20.10     27.41 o 
   9   6   7      244.89      288.83     41.34 o 
  10   6   7        3.59       -2.29     25.43 o 
  11   6   7       18.56       28.48     28.27 o 
  12   6   7       54.96       66.80     31.39 o 
  13   6   7        9.19        7.66     27.22 o 
  14   6   7        8.43       -4.07     27.38 o 
  15   6   7        7.73       23.29     29.90 o 
  16   6   7        9.76        1.18     29.55 o 
   1   7   7      211.68      209.59     28.34 o 
   2   7   7      175.06      174.68     27.18 o 
   3   7   7      517.25      550.36     44.10 o 
   4   7   7       10.67       16.68     22.08 o 
   5   7   7        7.88       -0.39     21.88 o 
   6   7   7       66.83       39.94     24.40 o 
   7   7   7      172.66      166.12     34.40 o 
   8   7   7        3.28        9.66     29.63 o 
   9   7   7       41.30       49.83     31.95 o 
  10   7   7        1.67       -7.22     28.81 o 
  11   7   7       19.88       47.86     33.16 o 
  12   7   7        8.61       32.48     32.52 o 
  13   7   7        4.85       11.90     31.68 o 
  14   7   7       18.89        5.34     31.52 o 
   1   8   7        8.66       -6.17     25.98 o 
   2   8   7      156.81      235.85     39.70 o 
   3   8   7       21.97       35.60     29.66 o 
   4   8   7       97.97       80.25     29.72 o 
   5   8   7       59.89       50.44     30.20 o 
   6   8   7       22.85       29.61     30.31 o 
   7   8   7       53.97       47.33     34.10 o 
   8   8   7       49.15       50.61     36.45 o 
   9   8   7       29.52       14.94     32.63 o 
  10   8   7       26.91       35.04     35.05 o 
  11   8   7        0.42       -7.36     32.49 o 
  12   8   7        0.52      -14.27     33.24 o 
  13   8   7        7.23       -8.24     35.60 o 
   1   9   7       17.19       23.47     34.41 o 
   2   9   7        4.92       -1.38     33.52 o 
   3   9   7       43.57       55.55     36.95 o 
   4   9   7       49.18       45.46     41.84 o 
   5   9   7       18.54       20.70     35.14 o 
   6   9   7       22.19      -20.26     36.78 o 
   7   9   7        0.90        2.97     40.14 o 
   8   9   7       10.71       32.31     42.43 o 
   9   9   7       14.00       -6.04     39.61 o 
  10   9   7        8.22       23.51     37.40 o 
  11   9   7       18.17       33.62     39.06 o 
   1  10   7       13.27      -10.96     36.08 o 
   2  10   7        1.19      -17.79     41.25 o 
   3  10   7       11.72       18.60     43.70 o 
   4  10   7        3.14       16.97     51.40 o 
   5  10   7       13.11       41.21     57.88 o 
   6  10   7       13.70      -27.68     48.64 o 
   7  10   7        0.51       12.93     52.70 o 
   8  10   7       10.75       -8.39     51.30 o 
   1  11   7       16.13       20.01     49.43 o 
   2  11   7        0.03        2.67     46.64 o 
   3  11   7        9.84       48.65     62.13 o 
   0   0   8    15722.27    15028.18    139.28 o 
   2   0   8    35623.73    34202.31    691.81 o 
   4   0   8      908.77      926.96     29.70 o 
   6   0   8     6190.28     6571.02    121.98 o 
   8   0   8     1115.18     1078.21     42.27 o 
  10   0   8      576.10      554.89     30.31 o 
  12   0   8      178.49      170.93     26.95 o 
  14   0   8      665.80      669.95     45.92 o 
  16   0   8        3.98      -15.98     29.71 o 
  18   0   8       44.59       40.12     38.27 o 
   0   1   8      475.27      444.30     18.90 o 
   1   1   8     8769.99     8455.42     85.97 o 
   2   1   8     3698.29     3754.82     44.65 o 
   3   1   8    10097.12     9507.92     87.23 o 
   4   1   8     3426.25     3358.37     63.83 o 
   5   1   8     5426.39     5617.04    104.64 o 
   6   1   8     5278.51     5154.87     59.35 o 
   7   1   8     4715.02     5025.55     70.94 o 
   8   1   8     1895.02     2068.79     44.01 o 
   9   1   8       69.28       73.35     15.03 o 
  10   1   8        4.76        6.83     13.27 o 
  11   1   8     2106.21     2008.94     49.39 o 
  12   1   8      411.44      369.31     25.25 o 
  13   1   8      381.38      395.40     24.78 o 
  14   1   8        8.01        4.73     15.54 o 
  15   1   8        6.39       28.15     16.81 o 
  16   1   8       12.88       19.41     24.84 o 
  17   1   8       24.80       47.26     28.31 o 
  18   1   8       18.93       16.48     27.80 o 
   0   2   8     2454.14     2439.61     41.40 o 
   1   2   8     9287.28     9244.45     93.11 o 
   2   2   8     7013.12     7265.36     83.09 o 
   3   2   8     1701.91     1666.82     31.17 o 
   4   2   8      818.16      745.52     76.09 o 
   5   2   8      441.41      468.25     15.96 o 
   6   2   8      622.65      609.53     18.56 o 
   7   2   8     2777.38     2395.61    376.49 o 
   8   2   8      305.90      275.60     23.21 o 
   9   2   8      474.98      502.67     30.49 o 
  10   2   8      320.53      318.58     29.63 o 
  11   2   8      405.06      360.46     36.21 o 
  12   2   8      266.24      273.17     52.87 o 
  13   2   8      467.42      507.86     66.55 o 
  14   2   8       61.92       55.51     39.13 o 
  15   2   8        1.69        5.70     35.31 o 
  16   2   8        0.54      -31.19     44.72 o 
  17   2   8       68.44       73.52     48.01 o 
  18   2   8       13.63       16.13     42.74 o 
   0   3   8      137.91      148.07     18.67 o 
   1   3   8     2059.04     2009.49     33.63 o 
   2   3   8     2165.78     2210.13     34.28 o 
   3   3   8     1092.88     1077.49     23.92 o 
   4   3   8      145.43      139.95     13.62 o 
   5   3   8      701.59      736.85     23.25 o 
   6   3   8      844.96      835.11     23.85 o 
   7   3   8      346.00      341.75     19.24 o 
   8   3   8      191.05      239.68     16.05 o 
   9   3   8      219.96      255.77     16.92 o 
  10   3   8      696.06      672.74     53.61 o 
  11   3   8      525.79      558.22     54.55 o 
  12   3   8       86.86       81.41     43.11 o 
  13   3   8       37.58       36.52     37.83 o 
  14   3   8        1.58      -18.45     35.93 o 
  15   3   8      168.36      194.22     54.53 o 
  16   3   8       79.02       62.87     46.02 o 
  17   3   8        7.30       14.35     44.95 o 
  18   3   8       99.98      149.22     76.31 o 
   0   4   8      291.08      250.02     25.43 o 
   1   4   8     2136.47     2042.18     67.08 o 
   2   4   8     1963.35     2038.32     38.10 o 
   3   4   8     1890.80     1893.61     36.59 o 
   4   4   8      509.13      518.67     29.15 o 
   5   4   8      442.61      473.04     24.19 o 
   6   4   8      684.74      683.86     25.55 o 
   7   4   8        4.74        4.21      9.67 o 
   8   4   8      364.13      338.90     23.47 o 
   9   4   8     1620.30     1601.12     43.97 o 
  10   4   8      335.92      295.00     29.94 o 
  11   4   8      157.15      131.94     23.58 o 
  12   4   8       11.32       13.51     17.98 o 
  13   4   8       78.53       56.98     19.27 o 
  14   4   8        8.50       51.80     44.83 o 
  15   4   8       32.51       48.01     48.07 o 
  16   4   8       27.79       73.75     51.54 o 
  17   4   8        7.10       15.33     47.18 o 
   0   5   8      130.22       85.35     23.66 o 
   1   5   8       53.21       85.07     15.94 o 
   2   5   8       55.22       48.11     14.43 o 
   3   5   8     1254.04     1295.99     34.82 o 
   4   5   8        0.07       16.19     12.25 o 
   5   5   8       35.32       16.18     13.32 o 
   6   5   8       43.89       52.06     14.47 o 
   7   5   8      174.07      163.94     20.58 o 
   8   5   8      272.00      269.22     28.14 o 
   9   5   8       40.70       20.28     20.40 o 
  10   5   8      125.63      103.14     24.72 o 
  11   5   8      340.52      258.23     30.92 o 
  12   5   8       21.42       19.26     24.87 o 
  13   5   8        3.62      -18.72     21.98 o 
  14   5   8        1.06      -18.22     23.12 o 
  15   5   8        5.88       12.90     24.70 o 
  16   5   8        0.76        6.99     25.52 o 
   0   6   8      279.84      314.60     38.10 o 
   1   6   8       13.61       -5.40     13.84 o 
   2   6   8      358.31      378.08     27.22 o 
   3   6   8      140.97      136.75     20.25 o 
   4   6   8      391.23      280.61     45.47 o 
   5   6   8       26.29       23.76     19.84 o 
   6   6   8        6.17        3.33     18.96 o 
   7   6   8        0.33       -4.25     21.04 o 
   8   6   8       33.36        1.18     25.72 o 
   9   6   8       99.82       82.78     31.26 o 
  10   6   8       74.37       88.57     31.83 o 
  11   6   8        8.07       -9.89     25.53 o 
  12   6   8       60.00       58.76     30.60 o 
  13   6   8        9.42        7.35     27.56 o 
  14   6   8       36.51       31.27     30.07 o 
  15   6   8        3.72        8.56     28.70 o 
   0   7   8       44.23       20.66     25.79 o 
   1   7   8       53.50       89.83     23.31 o 
   2   7   8       17.83       28.99     23.07 o 
   3   7   8      573.65      524.17     47.92 o 
   4   7   8       61.77       51.65     24.79 o 
   5   7   8       20.91        4.59     22.75 o 
   6   7   8       84.00       53.39     28.23 o 
   7   7   8        8.73       -6.88     23.87 o 
   8   7   8       15.45       -0.48     28.81 o 
   9   7   8        8.24       12.34     29.95 o 
  10   7   8       82.69       56.84     33.40 o 
  11   7   8       76.94       85.61     35.71 o 
  12   7   8       38.62       45.97     33.24 o 
  13   7   8       44.19       38.97     33.12 o 
  14   7   8       18.97       16.26     32.79 o 
   0   8   8      201.14      193.48     59.99 o 
   1   8   8        3.06      -10.52     25.28 o 
   2   8   8        0.42       10.41     27.21 o 
   3   8   8       22.49       12.76     28.07 o 
   4   8   8      288.36      378.94     43.03 o 
   5   8   8        6.90       17.47     29.21 o 
   6   8   8       23.17       11.23     29.17 o 
   7   8   8       34.75       15.98     31.91 o 
   8   8   8       35.67       21.97     33.37 o 
   9   8   8       74.10       50.86     36.56 o 
  10   8   8       14.40       21.88     34.61 o 
  11   8   8        7.60       29.31     34.88 o 
  12   8   8        6.07      -14.46     33.68 o 
  13   8   8        9.89        3.63     34.68 o 
   0   9   8      124.87       59.54     53.57 o 
   1   9   8       25.62       39.35     35.48 o 
   2   9   8       58.56       16.87     34.64 o 
   3   9   8      122.74      121.79     42.43 o 
   4   9   8       17.37       44.84     42.80 o 
   5   9   8       14.02       57.70     37.98 o 
   6   9   8       28.20       43.80     41.98 o 
   7   9   8       20.23       47.53     42.16 o 
   8   9   8       27.06       68.26     44.51 o 
   9   9   8       31.84       35.68     43.57 o 
  10   9   8        6.14        0.42     36.26 o 
  11   9   8        2.44       31.91     39.47 o 
   0  10   8       62.03       41.91     54.89 o 
   1  10   8       39.05       42.26     40.55 o 
   2  10   8        3.30       -1.38     36.57 o 
   3  10   8        7.32        7.17     41.86 o 
   4  10   8       81.10       51.35     69.12 o 
   5  10   8       18.30        3.51     52.67 o 
   6  10   8        1.76       27.14     53.20 o 
   7  10   8        2.74       32.19     56.72 o 
   8  10   8        1.46      -10.97     53.35 o 
   0  11   8      105.61      165.91     74.75 o 
   1  11   8        8.50       21.45     48.85 o 
   2  11   8        3.96      -18.47     45.11 o 
   2   0   9      412.86      466.88     73.16 o 
   4   0   9      577.13      619.81     21.83 o 
   6   0   9     1603.41     1892.06     36.07 o 
   8   0   9     2194.18     2259.46     44.72 o 
  10   0   9     2238.20     2220.67     51.23 o 
  12   0   9      333.44      331.08     33.03 o 
  14   0   9       40.32       21.54     23.79 o 
  16   0   9       14.46       34.02     32.29 o 
  18   0   9       53.22       78.32     41.28 o 
   1   1   9     6488.84     6314.84    112.00 o 
   2   1   9      579.86      566.93     19.88 o 
   3   1   9     8963.05     8872.51    105.37 o 
   4   1   9     2548.06     2646.21     43.32 o 
   5   1   9     5233.20     5795.69     66.98 o 
   6   1   9     9860.15     8873.34   1113.42 o 
   7   1   9      837.12      858.79     26.77 o 
   8   1   9      548.17      581.40     25.01 o 
   9   1   9       45.77       34.66     12.49 o 
  10   1   9      322.95      297.40     24.57 o 
  11   1   9      616.94      646.61     36.71 o 
  12   1   9      282.94      328.19     25.86 o 
  13   1   9       48.32       47.50     15.16 o 
  14   1   9      150.33      180.36     21.88 o 
  15   1   9       36.13       43.95     18.02 o 
  16   1   9       15.56       13.30     23.07 o 
  17   1   9       45.64       57.35     28.57 o 
  18   1   9       26.63       40.32     29.05 o 
   1   2   9     1778.53     1713.42     29.02 o 
   2   2   9     7394.83     7376.62     69.40 o 
   3   2   9      481.71      524.72     18.88 o 
   4   2   9      120.04       86.19     20.79 o 
   5   2   9      390.29      377.11     15.70 o 
   6   2   9      565.79      570.56     19.24 o 
   7   2   9      482.81      465.68     39.05 o 
   8   2   9      117.75      149.74     19.18 o 
   9   2   9      603.03      645.46     31.66 o 
  10   2   9        2.00      -12.63     14.05 o 
  11   2   9      154.47      168.24     29.68 o 
  12   2   9       45.78       42.67     37.67 o 
  13   2   9       94.35      101.00     42.60 o 
  14   2   9       44.25       53.89     39.31 o 
  15   2   9       16.70       36.70     39.26 o 
  16   2   9        9.69       38.92     40.74 o 
  17   2   9       61.24       95.56     49.70 o 
  18   2   9        3.75       11.10     43.24 o 
   1   3   9     1010.16     1056.09     27.74 o 
   2   3   9     1096.33     1073.04     26.00 o 
   3   3   9      341.98      362.84     17.38 o 
   4   3   9      570.92      403.39     45.74 o 
   5   3   9      223.88      229.95     16.30 o 
   6   3   9      933.50      939.83     25.61 o 
   7   3   9       60.39       71.42     14.29 o 
   8   3   9        5.19       -5.90      9.52 o 
   9   3   9        5.89        7.47      9.69 o 
  10   3   9      989.89     1073.03     61.89 o 
  11   3   9      780.44      700.31     78.59 o 
  12   3   9      541.99      534.80     70.39 o 
  13   3   9       98.74       83.02     44.24 o 
  14   3   9       64.16       19.21     39.35 o 
  15   3   9        7.04      -17.72     36.42 o 
  16   3   9       22.69       25.05     42.64 o 
  17   3   9       14.03       63.47     49.63 o 
  18   3   9        5.41        7.35     48.64 o 
   1   4   9      679.89      667.56     30.49 o 
   2   4   9     7612.40     7876.20     75.33 o 
   3   4   9     2779.54     2963.62     45.06 o 
   4   4   9      656.23      537.38     62.72 o 
   5   4   9      207.52      221.80     18.63 o 
   6   4   9       28.48       47.16     12.22 o 
   7   4   9        4.62       -4.75     10.67 o 
   8   4   9      371.21      374.10     25.30 o 
   9   4   9       65.65       89.79     18.43 o 
  10   4   9      528.37      468.25     35.42 o 
  11   4   9       33.70       42.76     20.20 o 
  12   4   9       66.36       44.71     19.23 o 
  13   4   9       17.88       17.02     22.69 o 
  14   4   9       63.26       96.30     49.91 o 
  15   4   9       10.25      -38.11     38.11 o 
  16   4   9        2.45        3.52     46.84 o 
  17   4   9       12.18      -33.72     46.52 o 
   1   5   9      117.42      121.84     18.53 o 
   2   5   9       28.32       51.12     14.37 o 
   3   5   9      468.09      475.35     27.10 o 
   4   5   9     1834.02     1522.65    125.79 o 
   5   5   9      195.87      210.05     20.71 o 
   6   5   9        5.36        6.89     13.19 o 
   7   5   9       10.13        6.31     15.07 o 
   8   5   9      264.68      288.81     29.43 o 
   9   5   9      199.28      162.99     27.46 o 
  10   5   9       14.48       13.81     20.62 o 
  11   5   9       97.82      136.66     26.29 o 
  12   5   9       28.54       24.68     25.50 o 
  13   5   9        0.24       22.84     24.37 o 
  14   5   9        6.22       10.34     24.53 o 
  15   5   9        1.87       10.91     24.23 o 
  16   5   9        1.18       17.91     38.43 o 
   1   6   9        5.38        4.57     14.61 o 
   2   6   9      803.36      839.97     39.03 o 
   3   6   9      112.20      113.95     20.29 o 
   4   6   9      100.23       79.75     17.90 o 
   5   6   9      145.91      136.71     26.37 o 
   6   6   9       31.06       11.74     19.97 o 
   7   6   9       21.69       -8.37     21.94 o 
   8   6   9       10.00        1.24     25.21 o 
   9   6   9      446.12      484.07     50.36 o 
  10   6   9      303.75      336.89     44.74 o 
  11   6   9        7.14       10.06     27.70 o 
  12   6   9        7.20      -18.88     25.83 o 
  13   6   9        0.81       -3.24     26.99 o 
  14   6   9       46.53       55.05     32.05 o 
  15   6   9       10.53       23.92     28.52 o 
   1   7   9        9.01       -9.81     18.13 o 
   2   7   9      135.93      137.10     28.38 o 
   3   7   9      148.75      162.82     30.93 o 
   4   7   9      139.84       95.82     27.00 o 
   5   7   9       17.09      -20.63     21.12 o 
   6   7   9       13.19       10.51     25.52 o 
   7   7   9        4.10      -22.92     22.92 o 
   8   7   9       45.69       -1.43     28.78 o 
   9   7   9       14.14        7.33     29.82 o 
  10   7   9       52.18       80.49     33.30 o 
  11   7   9       78.88       67.60     33.83 o 
  12   7   9       20.77      -10.08     29.91 o 
  13   7   9        3.79        8.11     30.81 o 
  14   7   9       27.94       17.04     32.29 o 
   1   8   9       72.58       57.18     29.45 o 
   2   8   9        2.77      -12.17     26.02 o 
   3   8   9      112.98       92.03     32.89 o 
   4   8   9      121.99      127.30     32.31 o 
   5   8   9      121.02       97.99     33.95 o 
   6   8   9        3.50        8.14     28.84 o 
   7   8   9       11.80       18.10     33.37 o 
   8   8   9       73.74       65.49     36.28 o 
   9   8   9       45.15       36.89     34.72 o 
  10   8   9       11.05       25.73     34.55 o 
  11   8   9       27.84       45.82     36.56 o 
  12   8   9        2.60      -20.38     32.52 o 
  13   8   9       10.84      -14.22     34.21 o 
   1   9   9       66.99       80.60     38.70 o 
   2   9   9        4.65        4.91     33.66 o 
   3   9   9      136.47      125.15     43.43 o 
   4   9   9        4.50        3.05     38.32 o 
   5   9   9       24.24       34.80     37.03 o 
   6   9   9       16.20       59.88     43.08 o 
   7   9   9       48.30       94.77     47.08 o 
   8   9   9       34.88       41.69     42.76 o 
   9   9   9       12.63       15.43     42.60 o 
  10   9   9        3.08      -15.48     39.87 o 
  11   9   9        0.79       34.50     54.11 o 
   1  10   9       20.68       18.91     38.16 o 
   2  10   9       41.43       42.70     45.60 o 
   3  10   9        7.51       -6.25     42.43 o 
   4  10   9        4.88        0.43     50.05 o 
   5  10   9       25.71       58.53     58.63 o 
   6  10   9       13.52       24.76     54.34 o 
   7  10   9        2.55      -39.97     49.03 o 
   8  10   9        0.15      -13.72     53.72 o 
   1  11   9       11.69       -9.97     47.15 o 
   2  11   9        0.12      -19.88     44.92 o 
   0   0  10      765.07      771.80     53.55 o 
   2   0  10     1163.18     1160.65     49.92 o 
   4   0  10     1094.10     1158.97     30.00 o 
   6   0  10      537.09      543.00     22.92 o 
   8   0  10      882.83      891.69     29.37 o 
  10   0  10      702.02      712.65     34.08 o 
  12   0  10      320.86      335.24     33.56 o 
  14   0  10      402.56      367.63     39.07 o 
  16   0  10       32.62       84.61     36.04 o 
  18   0  10       80.85      130.03     45.55 o 
   0   1  10    18826.60    18261.32    706.73 o 
   1   1  10       98.30       90.62     10.37 o 
   2   1  10    32176.59    31236.03    774.63 o 
   3   1  10     6351.41     6142.34     85.08 o 
   4   1  10       14.74       18.38      8.38 o 
   5   1  10      658.62      649.56     19.89 o 
   6   1  10     1932.65     2070.35     65.51 o 
   7   1  10      855.37      839.75     38.73 o 
   8   1  10      354.72      392.88     25.36 o 
   9   1  10      101.02       90.00     15.45 o 
  10   1  10      224.29      234.25     22.93 o 
  11   1  10      283.53      262.88     27.73 o 
  12   1  10       81.69       87.14     24.31 o 
  13   1  10      206.72      230.43     24.55 o 
  14   1  10       40.26       27.06     21.20 o 
  15   1  10        7.00        6.06     18.29 o 
  16   1  10       44.18       65.92     26.19 o 
  17   1  10      181.26      211.81     36.71 o 
  18   1  10        2.63        0.17     25.24 o 
   0   2  10     6392.05     6716.17     95.07 o 
   1   2  10     5870.38     6038.61     85.35 o 
   2   2  10     4831.97     4974.68     53.37 o 
   3   2  10      229.45      241.59     15.25 o 
   4   2  10      690.34      581.69     77.02 o 
   5   2  10      640.85      612.94     18.74 o 
   6   2  10      345.93      376.84     18.08 o 
   7   2  10       11.17        3.58      9.08 o 
   8   2  10      145.92      113.50     24.12 o 
   9   2  10       63.44       64.86     17.48 o 
  10   2  10      784.39      750.20     38.94 o 
  11   2  10       28.08        3.85     22.27 o 
  12   2  10        5.59       40.50     35.86 o 
  13   2  10      367.45      404.67     62.70 o 
  14   2  10       53.88       63.09     40.16 o 
  15   2  10      152.43      179.50     50.77 o 
  16   2  10       47.15       61.55     44.91 o 
  17   2  10       90.66       99.09     49.63 o 
  18   2  10       29.11       53.76     48.72 o 
   0   3  10     4018.02     4313.57     69.23 o 
   1   3  10     1569.34     1662.02     34.14 o 
   2   3  10      132.57      153.91     13.90 o 
   3   3  10      153.05      149.92     12.96 o 
   4   3  10     5578.35     5741.15     63.91 o 
   5   3  10      285.63      303.17     18.21 o 
   6   3  10       14.08       15.93     10.43 o 
   7   3  10     1124.32     1152.66     29.65 o 
   8   3  10      147.11      166.29     16.45 o 
   9   3  10       54.94       44.95     10.96 o 
  10   3  10      732.71      757.29     60.97 o 
  11   3  10      109.42       84.98     43.23 o 
  12   3  10      342.94      253.62     55.94 o 
  13   3  10        4.26       -2.35     34.66 o 
  14   3  10       16.25       31.33     39.67 o 
  15   3  10      219.02      184.26     56.82 o 
  16   3  10        1.05       11.91     40.83 o 
  17   3  10        3.87        3.54     44.55 o 
  18   3  10        4.59        2.42     45.35 o 
   0   4  10      170.09      190.12     24.06 o 
   1   4  10      364.34      379.34     25.38 o 
   2   4  10      211.48      247.34     20.33 o 
   3   4  10     5773.07     5931.82     62.87 o 
   4   4  10     2377.45     2492.00     48.54 o 
   5   4  10      114.61      116.55     16.00 o 
   6   4  10      139.88      126.44     15.48 o 
   7   4  10       70.56       73.28     14.30 o 
   8   4  10      103.30      104.78     17.35 o 
   9   4  10      136.23      161.90     22.87 o 
  10   4  10       54.73       58.39     21.75 o 
  11   4  10      242.50      223.75     27.02 o 
  12   4  10        5.91       -7.30     16.36 o 
  13   4  10        2.84       18.55     40.39 o 
  14   4  10       42.72       91.99     50.13 o 
  15   4  10        0.31       -2.70     41.72 o 
  16   4  10        5.06      -22.22     43.58 o 
  17   4  10       30.70      -17.82     46.03 o 
   0   5  10      809.93      929.62     49.29 o 
   1   5  10       40.50       46.91     14.35 o 
   2   5  10       91.55      115.57     17.18 o 
   3   5  10        1.86        7.90     13.12 o 
   4   5  10      929.73      948.62     36.68 o 
   5   5  10       53.34       70.78     16.39 o 
   6   5  10      223.93      220.09     21.30 o 
   7   5  10        5.46       12.52     15.77 o 
   8   5  10       48.40       91.40     21.90 o 
   9   5  10      289.76      297.48     32.65 o 
  10   5  10       94.37       93.83     24.97 o 
  11   5  10      162.72      164.76     27.58 o 
  12   5  10       17.94       27.94     25.10 o 
  13   5  10       65.35       39.40     26.11 o 
  14   5  10        2.47       13.31     24.84 o 
  15   5  10        3.38       17.56     25.10 o 
  16   5  10        0.03      -17.61     37.00 o 
   0   6  10       44.17       26.60     22.28 o 
   1   6  10        3.25        7.95     14.70 o 
   2   6  10      163.06      182.57     22.87 o 
   3   6  10      309.65      273.19     29.17 o 
   4   6  10        4.42       -0.39     16.47 o 
   5   6  10      216.41      227.62     30.82 o 
   6   6  10      118.99      133.50     26.93 o 
   7   6  10       25.92        3.48     23.28 o 
   8   6  10      328.16      321.67     43.11 o 
   9   6  10      171.24      139.67     35.82 o 
  10   6  10      131.92       86.49     32.46 o 
  11   6  10       30.23       19.28     28.15 o 
  12   6  10       14.15       11.76     27.45 o 
  13   6  10        7.89        3.26     27.25 o 
  14   6  10       26.86       32.95     30.14 o 
  15   6  10        0.78      -15.59     26.93 o 
   0   7  10      121.55      123.99     39.33 o 
   1   7  10       71.84       72.07     22.95 o 
   2   7  10       20.98       27.98     24.51 o 
   3   7  10       11.94       18.17     23.41 o 
   4   7  10       27.96       13.93     23.15 o 
   5   7  10        3.79        0.48     22.89 o 
   6   7  10       17.24        1.33     25.78 o 
   7   7  10       13.70       11.36     26.12 o 
   8   7  10      149.13      137.36     38.58 o 
   9   7  10      110.73       52.61     32.80 o 
  10   7  10       50.19       63.72     32.77 o 
  11   7  10       19.66       57.44     33.89 o 
  12   7  10       14.51       14.54     31.48 o 
  13   7  10       42.21       50.57     32.43 o 
  14   7  10       19.14       20.96     32.65 o 
   0   8  10       43.31       56.97     44.98 o 
   1   8  10      130.61      117.65     34.56 o 
   2   8  10       12.71       31.82     28.73 o 
   3   8  10      180.99      163.76     36.43 o 
   4   8  10      300.14      370.26     46.74 o 
   5   8  10      113.16      124.66     35.47 o 
   6   8  10       22.43        8.24     28.87 o 
   7   8  10       50.52       53.34     35.82 o 
   8   8  10      171.12      179.33     44.08 o 
   9   8  10        8.22       -2.40     31.95 o 
  10   8  10       29.33       31.72     34.67 o 
  11   8  10        6.24       -6.23     32.79 o 
  12   8  10       10.65        9.32     34.79 o 
   0   9  10        0.26      -29.84     44.93 o 
   1   9  10       10.82       18.33     33.29 o 
   2   9  10        6.29       -8.61     31.28 o 
   3   9  10       79.35       67.53     38.90 o 
   4   9  10       22.95        3.98     40.74 o 
   5   9  10        3.32      -24.71     32.08 o 
   6   9  10       17.87       21.53     39.88 o 
   7   9  10        3.71       27.16     41.71 o 
   8   9  10        9.11       77.03     45.08 o 
   9   9  10        4.40       -4.46     40.51 o 
  10   9  10        9.40       46.49     45.54 o 
   0  10  10        2.78      -21.37     50.86 o 
   1  10  10        3.42      -16.90     34.75 o 
   2  10  10       14.15        8.08     42.57 o 
   3  10  10        5.38        2.53     43.58 o 
   4  10  10        5.94       13.83     51.49 o 
   5  10  10        7.22       56.03     59.37 o 
   6  10  10       32.99       56.68     56.55 o 
   7  10  10        0.07      -29.06     48.77 o 
   0  11  10       27.93        9.67     60.43 o 
   1  11  10        0.91       -7.92     46.27 o 
   2   0  11    19089.81    16822.42   1552.68 o 
   4   0  11    13752.33    14684.46    305.66 o 
   6   0  11      670.09      587.84     92.61 o 
   8   0  11      297.65      277.62     21.42 o 
  10   0  11      449.20      486.26     31.17 o 
  12   0  11      280.32      307.79     32.69 o 
  14   0  11      457.06      450.25     43.55 o 
  16   0  11       67.52      122.19     39.45 o 
  18   0  11       18.32       39.17     37.52 o 
   1   1  11     3171.34     3040.82     54.49 o 
   2   1  11      135.58      141.01     13.84 o 
   3   1  11      130.68      139.14     12.06 o 
   4   1  11     1630.43     1658.29     28.48 o 
   5   1  11     4102.07     3721.09    284.85 o 
   6   1  11       25.91       20.07      9.27 o 
   7   1  11      157.76      155.11     14.34 o 
   8   1  11      293.75      278.22     17.41 o 
   9   1  11      680.54      665.39     36.72 o 
  10   1  11       85.77       77.91     20.80 o 
  11   1  11      385.72      398.86     32.42 o 
  12   1  11       17.52        3.90     19.32 o 
  13   1  11       28.68       22.71     15.83 o 
  14   1  11       15.52       19.17     16.29 o 
  15   1  11        1.71       15.07     17.27 o 
  16   1  11       21.39       25.25     23.92 o 
  17   1  11       27.32       24.29     27.43 o 
  18   1  11        5.50       13.29     26.06 o 
   1   2  11     3852.41     4096.17     54.07 o 
   2   2  11    11864.98    11945.16    108.07 o 
   3   2  11      556.00      527.39     19.94 o 
   4   2  11      646.81      569.49     53.14 o 
   5   2  11      627.05      628.93     34.05 o 
   6   2  11      190.85      149.56     13.69 o 
   7   2  11      866.88      912.38     25.77 o 
   8   2  11       25.62       23.64     11.54 o 
   9   2  11      408.79      446.11     30.79 o 
  10   2  11      813.74      765.69     45.18 o 
  11   2  11     1068.39     1150.57     64.13 o 
  12   2  11       40.19       78.75     39.58 o 
  13   2  11        7.38       -8.51     33.99 o 
  14   2  11      102.85       87.39     42.68 o 
  15   2  11       39.24       61.25     43.15 o 
  16   2  11       35.96       48.52     43.14 o 
  17   2  11       67.48       99.17     51.07 o 
  18   2  11       27.13       43.60     47.71 o 
   1   3  11      294.98      350.81     32.71 o 
   2   3  11     1866.34     1889.33     35.77 o 
   3   3  11      598.28      618.00     22.64 o 
   4   3  11      816.56      760.21     26.04 o 
   5   3  11     1215.93     1214.65     53.59 o 
   6   3  11       29.51       25.04     10.79 o 
   7   3  11      393.09      381.18     19.98 o 
   8   3  11      600.39      594.37     26.03 o 
   9   3  11      196.35      245.67     31.37 o 
  10   3  11      156.35      200.47     50.23 o 
  11   3  11      534.27      492.37     69.18 o 
  12   3  11       94.33       85.40     42.43 o 
  13   3  11      170.37      153.23     50.95 o 
  14   3  11       50.93       -0.95     38.04 o 
  15   3  11       36.17       37.79     42.16 o 
  16   3  11       18.12       35.97     46.67 o 
  17   3  11        5.91       -6.14     44.48 o 
  18   3  11       13.99       13.14     49.03 o 
   1   4  11     1459.10     1452.45     39.52 o 
   2   4  11     3841.32     4050.33     72.82 o 
   3   4  11     1908.52     1888.24     40.47 o 
   4   4  11     1360.31     1352.38     35.73 o 
   5   4  11      141.02      136.28     16.61 o 
   6   4  11      152.19      141.29     16.05 o 
   7   4  11      233.06      217.72     19.16 o 
   8   4  11      191.47      215.33     21.86 o 
   9   4  11      150.44      122.27     22.47 o 
  10   4  11      747.19      806.82     41.31 o 
  11   4  11      325.19      323.80     29.89 o 
  12   4  11       13.24       20.87     17.25 o 
  13   4  11        4.78       15.96     41.29 o 
  14   4  11        1.15       18.60     40.94 o 
  15   4  11        1.84        0.49     44.00 o 
  16   4  11       37.66       37.00     49.63 o 
  17   4  11       11.17      -14.43     46.73 o 
   1   5  11      432.14      493.26     31.61 o 
   2   5  11      416.36      433.07     26.84 o 
   3   5  11       25.49       39.23     14.31 o 
   4   5  11      517.56      581.55     32.32 o 
   5   5  11      807.92      858.42     33.72 o 
   6   5  11      105.56       90.05     18.18 o 
   7   5  11       98.29      110.60     20.89 o 
   8   5  11      315.99      326.77     31.55 o 
   9   5  11        6.27       37.22     22.96 o 
  10   5  11      441.89      410.87     36.59 o 
  11   5  11       21.90       18.44     20.85 o 
  12   5  11       30.46       -9.76     24.51 o 
  13   5  11       12.86       28.75     24.90 o 
  14   5  11        9.56        2.65     26.44 o 
  15   5  11        0.03       -7.22     25.53 o 
  16   5  11        3.21      -18.45     37.35 o 
   1   6  11      107.14       98.30     19.51 o 
   2   6  11       18.79       15.61     17.39 o 
   3   6  11      506.40      477.21     35.89 o 
   4   6  11       75.70       59.90     20.90 o 
   5   6  11        4.82       20.03     21.54 o 
   6   6  11       38.58       54.18     23.06 o 
   7   6  11       22.12       -7.95     23.22 o 
   8   6  11       64.24       86.79     32.97 o 
   9   6  11       74.31       61.66     31.78 o 
  10   6  11       64.51       61.03     30.88 o 
  11   6  11        1.92       25.00     28.56 o 
  12   6  11       17.62       -8.49     25.81 o 
  13   6  11        6.31      -13.63     26.15 o 
  14   6  11        0.01        3.28     28.60 o 
  15   6  11        2.98       -7.81     28.42 o 
   1   7  11      123.16      110.55     25.01 o 
   2   7  11      585.10      579.86     45.68 o 
   3   7  11      132.43      111.82     28.22 o 
   4   7  11       21.21       44.14     25.19 o 
   5   7  11       48.90       36.78     25.32 o 
   6   7  11       21.16       11.10     25.92 o 
   7   7  11        6.08       -4.71     25.40 o 
   8   7  11        4.89      -12.86     28.55 o 
   9   7  11        1.30       31.01     31.24 o 
  10   7  11       10.76       29.97     31.92 o 
  11   7  11       18.19       53.68     33.55 o 
  12   7  11       27.01       27.87     33.00 o 
  13   7  11       11.14       24.06     31.14 o 
  14   7  11       15.48       30.52     32.50 o 
   1   8  11       69.35       60.10     34.72 o 
   2   8  11       40.02       59.24     30.23 o 
   3   8  11       18.04       28.95     28.57 o 
   4   8  11       12.00       53.45     30.98 o 
   5   8  11       15.56       39.49     30.00 o 
   6   8  11        7.30       25.17     30.04 o 
   7   8  11       14.39       17.07     33.17 o 
   8   8  11       54.60       98.51     39.44 o 
   9   8  11       36.85       38.44     35.12 o 
  10   8  11       26.18       24.08     34.91 o 
  11   8  11        4.79        2.99     33.52 o 
  12   8  11       11.01        6.21     35.14 o 
   1   9  11        3.50      -14.63     31.86 o 
   2   9  11       31.78       55.48     37.67 o 
   3   9  11       49.27       17.94     34.50 o 
   4   9  11        6.00       10.48     40.13 o 
   5   9  11      101.99       84.24     40.21 o 
   6   9  11       53.38       51.55     42.46 o 
   7   9  11       20.40       89.39     46.87 o 
   8   9  11       58.28       41.98     44.12 o 
   9   9  11        1.40        1.96     40.37 o 
  10   9  11       15.34       19.25     43.61 o 
   1  10  11       13.64       -7.33     35.06 o 
   2  10  11        7.34      -31.31     40.67 o 
   3  10  11       32.76       20.46     45.89 o 
   4  10  11        7.77      -10.60     49.59 o 
   5  10  11       26.96       -4.41     59.11 o 
   6  10  11        9.74       44.54     57.02 o 
   7  10  11        3.41        0.18     52.87 o 
   0   0  12      379.62      376.28     51.94 o 
   2   0  12     2645.17     2763.01     75.26 o 
   4   0  12    23238.37    23880.57    623.97 o 
   6   0  12     2681.79     2976.10     98.83 o 
   8   0  12      800.75      843.20     30.78 o 
  10   0  12     1840.55     1826.93     50.33 o 
  12   0  12      189.57      215.76     29.32 o 
  14   0  12       76.94       72.74     26.82 o 
  16   0  12       21.40       30.04     48.79 o 
  18   0  12       79.86      108.77     44.20 o 
   0   1  12        5.29       17.24     14.05 o 
   1   1  12     2641.64     2551.76     42.01 o 
   2   1  12     5749.26     5560.02     98.19 o 
   3   1  12      583.56      565.14     28.60 o 
   4   1  12     1019.46     1055.95     24.64 o 
   5   1  12     2193.77     2186.21     89.18 o 
   6   1  12        5.56        0.92      8.73 o 
   7   1  12      684.41      755.45     60.06 o 
   8   1  12     1023.06     1004.64     23.39 o 
   9   1  12        9.66        9.71      9.38 o 
  10   1  12       18.05       24.02     10.68 o 
  11   1  12        4.89       -0.30     11.93 o 
  12   1  12       87.60       97.72     16.42 o 
  13   1  12       38.77       18.81     15.62 o 
  14   1  12        4.51        1.03     15.49 o 
  15   1  12       20.55       16.10     18.02 o 
  16   1  12       17.70       27.79     24.30 o 
  17   1  12       11.85       -9.89     24.08 o 
  18   1  12        1.57       -0.77     25.33 o 
   0   2  12      182.03      155.99     18.46 o 
   1   2  12     1610.01     1679.72     34.00 o 
   2   2  12     1298.20     1358.56     29.43 o 
   3   2  12     1275.05     1237.64     28.08 o 
   4   2  12     1182.67     1075.59     85.81 o 
   5   2  12     4308.09     4156.05    323.33 o 
   6   2  12      269.60      259.99     17.73 o 
   7   2  12      184.75      174.48     15.76 o 
   8   2  12        1.64        1.58      9.91 o 
   9   2  12      406.66      437.06     31.24 o 
  10   2  12        1.11       56.34     23.22 o 
  11   2  12      577.63      510.68     51.16 o 
  12   2  12        1.16      -10.55     30.35 o 
  13   2  12       60.22       49.96     40.11 o 
  14   2  12      165.02      152.53     48.85 o 
  15   2  12       55.68       30.55     39.03 o 
  16   2  12       16.72       25.88     40.24 o 
  17   2  12       70.50      131.38     53.88 o 
  18   2  12       14.24        2.34     45.35 o 
   0   3  12     5978.63     6262.74     86.61 o 
   1   3  12      188.80      185.14     20.78 o 
   2   3  12      928.85     1016.47     28.49 o 
   3   3  12      519.37      488.35     22.31 o 
   4   3  12     4965.03     5055.94     69.85 o 
   5   3  12     3706.32     3713.66     56.98 o 
   6   3  12      105.20      100.88     13.84 o 
   7   3  12      120.44      124.69     14.49 o 
   8   3  12      221.37      246.97     19.94 o 
   9   3  12       18.63       10.11     12.28 o 
  10   3  12      513.31      457.99     37.62 o 
  11   3  12      125.22       85.04     42.88 o 
  12   3  12      136.99      132.89     48.26 o 
  13   3  12       51.13       -8.72     37.51 o 
  14   3  12       10.77      -25.68     35.97 o 
  15   3  12       25.98       24.91     42.24 o 
  16   3  12       12.77       10.60     43.78 o 
  17   3  12       45.60       41.64     48.01 o 
   0   4  12      491.83      414.22     32.78 o 
   1   4  12       84.94       95.73     13.98 o 
   2   4  12     3779.15     4062.87     57.67 o 
   3   4  12      859.79      846.79     29.98 o 
   4   4  12     1554.45     1577.59     38.82 o 
   5   4  12      417.78      380.25     29.12 o 
   6   4  12      179.51      200.63     18.17 o 
   7   4  12      118.18      134.62     16.61 o 
   8   4  12      658.40      693.03     37.72 o 
   9   4  12      187.59      177.15     24.82 o 
  10   4  12      412.24      404.72     34.19 o 
  11   4  12        8.68        4.62     17.48 o 
  12   4  12       74.49       80.60     20.27 o 
  13   4  12       21.67       40.67     43.57 o 
  14   4  12       37.78       55.97     47.78 o 
  15   4  12        2.30      -11.73     42.91 o 
  16   4  12       21.26       40.17     50.43 o 
  17   4  12        0.15        2.36     49.51 o 
   0   5  12       43.01       52.00     22.53 o 
   1   5  12      606.60      602.48     30.37 o 
   2   5  12       12.58       12.36     13.28 o 
   3   5  12       56.18       62.96     15.46 o 
   4   5  12      343.97      341.36     27.12 o 
   5   5  12      898.86      862.83     42.51 o 
   6   5  12       28.46       39.67     17.38 o 
   7   5  12      148.41      141.53     22.73 o 
   8   5  12      119.24      137.35     24.89 o 
   9   5  12     1523.35     1604.56     58.11 o 
  10   5  12      161.31      163.31     28.25 o 
  11   5  12       18.07        4.90     24.67 o 
  12   5  12        3.49        6.88     24.50 o 
  13   5  12        8.29       -3.31     26.88 o 
  14   5  12        1.55      -14.14     25.42 o 
  15   5  12        3.11      -42.00     42.00 o 
  16   5  12        2.06       -8.92     50.48 o 
   0   6  12       21.09       32.06     23.73 o 
   1   6  12       88.13       94.32     19.28 o 
   2   6  12       10.06       20.25     16.76 o 
   3   6  12       55.42       51.17     20.21 o 
   4   6  12      498.07      542.20     38.70 o 
   5   6  12      129.50      128.64     27.64 o 
   6   6  12       80.96       59.44     24.09 o 
   7   6  12       86.64       49.49     26.20 o 
   8   6  12      149.03      132.29     35.59 o 
   9   6  12       55.25       28.92     29.97 o 
  10   6  12       90.62       89.84     33.44 o 
  11   6  12        4.91        7.38     27.46 o 
  12   6  12        5.21       -4.26     26.83 o 
  13   6  12       12.77       14.46     29.31 o 
  14   6  12       26.40        0.73     28.66 o 
  15   6  12        1.16        9.13     28.44 o 
   0   7  12      168.99      214.10     45.65 o 
   1   7  12       31.57       30.96     22.69 o 
   2   7  12       37.06       50.40     24.34 o 
   3   7  12       74.88       54.61     25.49 o 
   4   7  12      215.96      256.02     35.67 o 
   5   7  12       24.87       21.73     24.31 o 
   6   7  12       10.00        0.47     25.79 o 
   7   7  12       40.34       23.13     27.48 o 
   8   7  12       46.58       22.72     31.31 o 
   9   7  12      121.11       94.25     36.54 o 
  10   7  12       18.02       23.82     31.56 o 
  11   7  12        6.80       26.20     30.73 o 
  12   7  12       15.38       11.48     31.70 o 
  13   7  12        0.54        2.32     30.65 o 
  14   7  12       18.78        9.34     31.94 o 
   0   8  12        4.02       -5.90     41.10 o 
   1   8  12        2.50        4.81     30.50 o 
   2   8  12        4.60        4.19     26.93 o 
   3   8  12      320.87      372.87     47.13 o 
   4   8  12      143.14      110.27     35.13 o 
   5   8  12       19.63       39.65     39.48 o 
   6   8  12        5.28       14.06     28.25 o 
   7   8  12        3.16       -7.72     31.64 o 
   8   8  12       34.69       24.86     35.39 o 
   9   8  12       34.43       17.34     33.49 o 
  10   8  12        7.28       23.10     33.96 o 
  11   8  12        5.34        2.75     33.83 o 
  12   8  12        7.49       32.64     36.43 o 
   0   9  12        8.57        8.14     47.37 o 
   1   9  12        0.12       26.12     35.02 o 
   2   9  12       23.64       20.97     36.56 o 
   3   9  12       16.10       32.09     41.89 o 
   4   9  12       55.08       43.56     41.61 o 
   5   9  12       43.95       28.32     37.15 o 
   6   9  12       34.73       36.06     42.22 o 
   7   9  12        9.54        0.64     40.98 o 
   8   9  12       10.39       -4.17     39.93 o 
   9   9  12        3.93        3.96     40.67 o 
  10   9  12        3.23      -38.14     38.14 o 
   0  10  12        1.94      -29.58     48.26 o 
   1  10  12        3.87        4.42     36.14 o 
   2  10  12        3.49        4.18     43.05 o 
   3  10  12       10.88       -5.61     42.58 o 
   4  10  12       11.34       46.03     56.86 o 
   5  10  12       46.43       30.17     56.26 o 
   6  10  12        7.65       29.58     55.21 o 
   7  10  12        5.60       34.08     55.63 o 
   2   0  13       71.92       95.24     22.92 o 
   4   0  13     4432.47     4820.66    117.66 o 
   6   0  13      205.44      235.71     20.67 o 
   8   0  13      633.83      706.33     29.97 o 
  10   0  13      501.38      532.42     33.75 o 
  12   0  13      246.87      267.90     32.30 o 
  14   0  13       50.29       20.49     23.33 o 
  16   0  13        6.20       29.38     32.53 o 
   1   1  13      659.26      660.81     23.53 o 
   2   1  13     2371.38     2168.95     49.57 o 
   3   1  13      133.09      120.49     13.32 o 
   4   1  13     1776.99     1747.38     38.89 o 
   5   1  13      150.82      162.22     13.87 o 
   6   1  13      866.97      761.35     70.25 o 
   7   1  13       14.11       18.51     10.09 o 
   8   1  13      266.71      324.47     28.93 o 
   9   1  13      640.12      648.28     22.78 o 
  10   1  13      198.65      213.89     18.05 o 
  11   1  13      650.41      604.96     27.44 o 
  12   1  13      133.07      115.94     18.85 o 
  13   1  13       41.60       32.08     16.59 o 
  14   1  13        7.55       17.77     16.75 o 
  15   1  13        4.71       -6.42     16.96 o 
  16   1  13       10.23        1.22     23.09 o 
  17   1  13      139.68      188.49     34.52 o 
  18   1  13       17.68       32.06     25.82 o 
   1   2  13     3112.88     3110.01     48.81 o 
   2   2  13      849.54      911.40     26.93 o 
   3   2  13      588.78      541.08     21.70 o 
   4   2  13     6004.02     5953.82    405.28 o 
   5   2  13     6348.98     6754.24     95.72 o 
   6   2  13       33.50       34.02     11.07 o 
   7   2  13      139.85      155.83     16.80 o 
   8   2  13      105.03       97.40     14.26 o 
   9   2  13       23.24       14.52     11.58 o 
  10   2  13      191.55      197.06     31.38 o 
  11   2  13        3.35        9.02     56.29 o 
  12   2  13       93.26       89.28     40.43 o 
  13   2  13       13.92       43.49     37.31 o 
  14   2  13      168.70      112.31     47.18 o 
  15   2  13        2.22        8.14     36.55 o 
  16   2  13      103.76      136.88     60.75 o 
  17   2  13       16.24       20.15     44.11 o 
  18   2  13       52.12       41.16     47.53 o 
   1   3  13      329.37      268.52     26.70 o 
   2   3  13     5187.36     5558.58     61.45 o 
   3   3  13      311.60      348.97     22.46 o 
   4   3  13     2000.33     2126.65     40.51 o 
   5   3  13     1330.86     1305.74     37.31 o 
   6   3  13      387.87      395.73     21.92 o 
   7   3  13      665.01      686.23     25.23 o 
   8   3  13      212.81      232.74     20.21 o 
   9   3  13     1123.62     1106.13     34.80 o 
  10   3  13     1966.86     1914.58     47.69 o 
  11   3  13      277.85      249.08     58.88 o 
  12   3  13      190.19      192.21     53.04 o 
  13   3  13       84.85       74.73     44.55 o 
  14   3  13       10.71      -11.38     38.93 o 
  15   3  13       63.94       46.17     45.09 o 
  16   3  13        0.41        2.27     43.36 o 
  17   3  13       13.40       29.64     47.13 o 
   1   4  13      902.38      943.15     33.89 o 
   2   4  13        9.45       30.74     14.17 o 
   3   4  13     1874.87     1833.58     40.36 o 
   4   4  13      161.11      210.43     20.34 o 
   5   4  13      164.53      145.22     24.58 o 
   6   4  13      244.50      212.26     20.80 o 
   7   4  13       54.20       51.88     15.06 o 
   8   4  13       43.36       39.19     19.43 o 
   9   4  13      409.69      421.12     36.07 o 
  10   4  13       58.57       52.22     27.83 o 
  11   4  13       10.81        9.12     18.44 o 
  12   4  13       47.37       47.33     19.24 o 
  13   4  13       13.20       37.09     44.10 o 
  14   4  13       66.38       80.77     50.29 o 
  15   4  13       29.86      -17.90     59.81 o 
  16   4  13       18.13       -3.64     48.05 o 
  17   4  13        9.54      -11.20     47.19 o 
   1   5  13      350.02      371.81     32.24 o 
   2   5  13       80.12       71.11     16.26 o 
   3   5  13      584.02      594.06     30.80 o 
   4   5  13      594.86      620.41     34.48 o 
   5   5  13      526.52      361.83     53.45 o 
   6   5  13      106.63      116.64     22.00 o 
   7   5  13       23.08       34.45     19.60 o 
   8   5  13       36.88       48.48     21.62 o 
   9   5  13     1127.94     1257.03     53.17 o 
  10   5  13      252.18      270.77     32.66 o 
  11   5  13       44.62       46.12     26.86 o 
  12   5  13       19.33       -8.48     27.49 o 
  13   5  13       29.16       32.87     28.59 o 
  14   5  13        1.22       -3.41     26.63 o 
  15   5  13       16.66       -3.14     46.25 o 
  16   5  13        3.37       55.80     55.44 o 
   1   6  13        3.36      -13.91     13.91 o 
   2   6  13        7.13      -15.86     16.82 o 
   3   6  13       35.63       33.92     20.08 o 
   4   6  13      124.06       94.48     25.57 o 
   5   6  13      124.70       91.94     26.50 o 
   6   6  13      124.84       93.10     28.43 o 
   7   6  13       14.98      -10.96     23.51 o 
   8   6  13      442.03      422.11     49.09 o 
   9   6  13       45.62       74.69     32.05 o 
  10   6  13        1.34        1.74     28.00 o 
  11   6  13        1.16        2.30     27.41 o 
  12   6  13        3.79        7.26     27.58 o 
  13   6  13       47.71       17.12     29.38 o 
  14   6  13       31.83       31.48     30.19 o 
  15   6  13        0.99      -14.92     28.04 o 
   1   7  13       18.37       45.28     23.44 o 
   2   7  13        1.97      -21.13     21.13 o 
   3   7  13       53.02       40.50     24.89 o 
   4   7  13      498.89      587.96     47.67 o 
   5   7  13      174.31      197.82     33.30 o 
   6   7  13       33.71       14.47     26.28 o 
   7   7  13      133.07      147.94     35.91 o 
   8   7  13       87.75       98.31     36.82 o 
   9   7  13        1.37       23.83     31.74 o 
  10   7  13       32.29       42.54     33.21 o 
  11   7  13        0.36        5.35     30.71 o 
  12   7  13       13.91       39.71     33.61 o 
  13   7  13       23.98       27.51     32.70 o 
  14   7  13        1.42      -25.09     30.36 o 
   1   8  13        3.10        0.72     29.40 o 
   2   8  13        0.85      -24.88     25.77 o 
   3   8  13      112.76       98.98     33.83 o 
   4   8  13       44.82       42.02     33.72 o 
   5   8  13       69.47       42.67     35.07 o 
   6   8  13       24.72       19.71     32.70 o 
   7   8  13        9.36       34.02     34.95 o 
   8   8  13       21.33        3.72     32.94 o 
   9   8  13       10.05       12.51     33.47 o 
  10   8  13        2.13       14.53     33.81 o 
  11   8  13       50.96       59.18     38.44 o 
  12   8  13        2.97       22.57     36.59 o 
   1   9  13        4.28       -4.87     32.47 o 
   2   9  13        0.97      -29.74     31.60 o 
   3   9  13       39.21       86.50     45.71 o 
   4   9  13       18.31       28.23     40.91 o 
   5   9  13        3.54       13.57     39.76 o 
   6   9  13       19.23       19.44     41.94 o 
   7   9  13        9.87      -16.99     39.82 o 
   8   9  13        0.70      -14.30     40.80 o 
   9   9  13        8.55       37.33     43.76 o 
  10   9  13        0.73      -14.57     40.21 o 
   1  10  13        6.18      -11.03     41.95 o 
   2  10  13       25.20       16.84     44.54 o 
   3  10  13        5.40       11.05     43.07 o 
   4  10  13        2.38       -3.85     52.38 o 
   5  10  13       27.35       28.87     56.99 o 
   6  10  13        6.04        6.49     53.90 o 
   7  10  13        0.41        4.72     55.15 o 
   0   0  14      828.90      752.78     65.90 o 
   2   0  14     3036.20     2783.04     82.22 o 
   4   0  14      272.50      264.81     23.37 o 
   6   0  14      608.34      583.28     28.41 o 
   8   0  14      292.44      256.59     23.48 o 
  10   0  14      405.44      391.68     35.51 o 
  12   0  14      141.37      180.25     29.37 o 
  14   0  14       29.67       -2.97     29.62 o 
  16   0  14       27.41       53.91     36.26 o 
  18   0  14       99.34      120.72     53.48 o 
   0   1  14    10705.85    10462.18    328.70 o 
   1   1  14      481.64      492.31     21.64 o 
   2   1  14        3.14       14.59     11.06 o 
   3   1  14      513.82      540.68     27.77 o 
   4   1  14     4985.79     5165.27     71.11 o 
   5   1  14     4185.28     4362.45     64.59 o 
   6   1  14      375.92      329.33     37.39 o 
   7   1  14      207.62      249.86     18.42 o 
   8   1  14      264.33      251.64     35.47 o 
   9   1  14      603.76      578.64     23.45 o 
  10   1  14      206.87      196.63     19.61 o 
  11   1  14       77.05       69.67     16.28 o 
  12   1  14       37.52        6.61     14.49 o 
  13   1  14       14.76       14.67     15.93 o 
  14   1  14        7.17       -5.88     16.72 o 
  15   1  14       56.75       77.64     20.89 o 
  16   1  14       28.10       20.04     23.45 o 
  17   1  14      146.29      214.14     35.17 o 
  18   1  14        1.97       38.34     26.15 o 
   0   2  14     2393.41     2197.11     66.69 o 
   1   2  14     1374.60     1410.14     35.44 o 
   2   2  14      577.10      607.84     25.58 o 
   3   2  14      692.49      667.28     24.45 o 
   4   2  14      828.99      722.35     78.75 o 
   5   2  14     1298.97     1324.47     30.47 o 
   6   2  14      888.51      789.29     49.97 o 
   7   2  14      278.87      260.07     20.52 o 
   8   2  14       47.03       33.67     12.94 o 
   9   2  14       13.43       -2.50     11.15 o 
  10   2  14      287.12      316.41     27.67 o 
  11   2  14      162.26      170.11     46.22 o 
  12   2  14       60.76       65.21     38.62 o 
  13   2  14       38.37        7.79     35.51 o 
  14   2  14      208.45      195.07     54.07 o 
  15   2  14       84.44       92.20     47.31 o 
  16   2  14       67.00       97.27     48.33 o 
  17   2  14        4.08       35.80     45.72 o 
  18   2  14        2.65       16.90     44.05 o 
   0   3  14     1670.96     1685.52     49.11 o 
   1   3  14      810.67      828.99     29.41 o 
   2   3  14     1659.50     1769.55     40.48 o 
   3   3  14     3545.75     3562.17     58.34 o 
   4   3  14      167.18      172.56     17.27 o 
   5   3  14      402.95      373.66     29.79 o 
   6   3  14       79.19       58.85     13.07 o 
   7   3  14      131.45      129.61     16.16 o 
   8   3  14      314.29      295.46     22.85 o 
   9   3  14      209.99      216.08     22.91 o 
  10   3  14      569.10      576.28     32.54 o 
  11   3  14        2.97      -11.20     13.99 o 
  12   3  14      201.50      137.89     49.87 o 
  13   3  14       20.97       40.15     42.72 o 
  14   3  14       69.62       57.58     43.89 o 
  15   3  14       90.88       76.35     48.54 o 
  16   3  14       26.05       18.22     43.98 o 
  17   3  14       19.60      -20.66     44.86 o 
   0   4  14     2164.12     2336.65     62.09 o 
   1   4  14      773.36      743.51     31.86 o 
   2   4  14      963.55     1051.14     33.39 o 
   3   4  14      245.04      293.47     21.80 o 
   4   4  14      939.86      961.19     34.66 o 
   5   4  14      319.26      330.80     22.99 o 
   6   4  14       49.38       52.21     14.99 o 
   7   4  14      237.96      260.31     24.21 o 
   8   4  14      153.40      162.50     25.03 o 
   9   4  14      598.88      652.26     42.10 o 
  10   4  14      154.88      164.80     26.53 o 
  11   4  14        8.33       -2.60     17.88 o 
  12   4  14       42.11       30.71     18.88 o 
  13   4  14       27.94       38.43     22.98 o 
  14   4  14       66.32       78.88     50.02 o 
  15   4  14        1.76       22.52     47.52 o 
  16   4  14       28.62        1.58     49.10 o 
  17   4  14        9.70       17.43     48.93 o 
   0   5  14      349.45      351.90     38.87 o 
   1   5  14      144.26      139.23     17.43 o 
   2   5  14        7.56        5.92     13.52 o 
   3   5  14      218.36      220.81     21.60 o 
   4   5  14      527.19      545.81     33.27 o 
   5   5  14      721.27      608.64     44.43 o 
   6   5  14       29.73       26.90     18.30 o 
   7   5  14       27.12       25.31     20.20 o 
   8   5  14       57.99       34.51     21.27 o 
   9   5  14      550.79      628.53     44.90 o 
  10   5  14      676.28      716.21     54.11 o 
  11   5  14       43.75       38.78     26.08 o 
  12   5  14       39.09       61.96     30.77 o 
  13   5  14        5.12        7.93     27.29 o 
  14   5  14        7.41       17.06     27.79 o 
  15   5  14        5.57      -24.00     45.32 o 
  16   5  14        3.36       13.92     53.85 o 
   0   6  14       22.95       41.46     25.06 o 
   1   6  14       37.68       26.63     16.26 o 
   2   6  14      335.24      321.24     31.86 o 
   3   6  14      187.94      195.56     27.73 o 
   4   6  14     1342.75     1261.10     54.80 o 
   5   6  14       28.98       23.22     22.99 o 
   6   6  14      113.59      138.78     32.39 o 
   7   6  14       24.48       -1.71     25.37 o 
   8   6  14      234.90      205.79     40.87 o 
   9   6  14       98.03      180.92     39.20 o 
  10   6  14       58.70       47.79     30.83 o 
  11   6  14       72.17       56.70     31.24 o 
  12   6  14       14.47        0.49     27.07 o 
  13   6  14       13.75       43.42     30.61 o 
  14   6  14        8.82        6.84     30.58 o 
  15   6  14        0.70       -3.19     28.62 o 
   0   7  14        3.73      -24.20     27.02 o 
   1   7  14       86.46       80.31     25.98 o 
   2   7  14      178.76      186.84     36.09 o 
   3   7  14        1.81       31.64     24.18 o 
   4   7  14      139.24      172.21     32.99 o 
   5   7  14      171.27      172.78     36.82 o 
   6   7  14       46.60       77.52     31.44 o 
   7   7  14       43.40       61.41     33.11 o 
   8   7  14       77.80       76.22     35.77 o 
   9   7  14        2.14        4.64     31.04 o 
  10   7  14       28.44       44.74     32.73 o 
  11   7  14       11.08       18.62     31.70 o 
  12   7  14        0.04        8.22     32.20 o 
  13   7  14        0.57       -8.53     31.18 o 
  14   7  14        3.45      -17.16     30.91 o 
   0   8  14      310.33      338.11     72.72 o 
   1   8  14        4.70      -14.69     28.79 o 
   2   8  14        8.09       17.54     28.74 o 
   3   8  14       32.95       36.12     30.20 o 
   4   8  14       91.69       71.91     35.38 o 
   5   8  14       23.46       11.70     32.02 o 
   6   8  14       28.56       29.24     33.62 o 
   7   8  14        9.28       18.98     33.52 o 
   8   8  14        4.02        0.00     33.08 o 
   9   8  14       36.04       25.78     36.83 o 
  10   8  14       12.94       29.66     35.05 o 
  11   8  14        2.12       -1.26     34.06 o 
  12   8  14        6.08      -21.69     32.84 o 
   0   9  14       12.93       14.27     48.41 o 
   1   9  14       12.01       -4.09     33.34 o 
   2   9  14        5.96       -0.32     33.84 o 
   3   9  14       61.13       10.36     39.44 o 
   4   9  14       68.75      144.84     51.72 o 
   5   9  14       20.67       23.36     52.72 o 
   6   9  14        2.61       -0.76     40.72 o 
   7   9  14       22.57       27.51     43.70 o 
   8   9  14        7.05      -11.55     38.77 o 
   9   9  14        0.22      -33.85     37.44 o 
  10   9  14        9.67        3.38     42.78 o 
   0  10  14       17.51       53.06     57.05 o 
   1  10  14        4.43      -27.15     40.92 o 
   2  10  14        1.98       -8.78     42.48 o 
   3  10  14        5.18        1.15     41.89 o 
   4  10  14        0.97       27.82     57.21 o 
   5  10  14        3.48       -0.17     52.72 o 
   6  10  14       16.32       51.73     60.90 o 
   2   0  15      520.21      556.54     42.99 o 
   4   0  15      252.39      213.82     24.35 o 
   6   0  15       18.79       12.98     18.06 o 
   8   0  15     1789.00     1761.53     46.99 o 
  10   0  15     1401.70     1312.70     53.00 o 
  12   0  15      290.70      295.20     34.83 o 
  14   0  15       58.40       64.17     39.09 o 
  16   0  15       34.36       48.94     43.32 o 
  18   0  15       52.01       28.15     44.57 o 
   1   1  15      432.86      443.60     24.82 o 
   2   1  15       17.28        7.26     12.09 o 
   3   1  15       57.97       41.27     14.35 o 
   4   1  15     4548.14     4739.00     93.87 o 
   5   1  15      948.78     1015.86     28.28 o 
   6   1  15       15.57       11.22     10.88 o 
   7   1  15      654.03      601.31     28.28 o 
   8   1  15      251.52      216.65     22.71 o 
   9   1  15      114.07      127.19     16.38 o 
  10   1  15      170.17      173.63     20.02 o 
  11   1  15      777.62      800.74     32.78 o 
  12   1  15      125.02      118.69     19.00 o 
  13   1  15       26.24       17.10     17.28 o 
  14   1  15       19.72        7.98     17.24 o 
  15   1  15       27.33       28.83     19.06 o 
  16   1  15       23.52       39.11     25.04 o 
  17   1  15       23.71        8.48     28.31 o 
  18   1  15       25.68       30.10     42.87 o 
   1   2  15      565.86      593.76     26.14 o 
   2   2  15     1879.29     2008.64     42.48 o 
   3   2  15      596.16      537.63     24.43 o 
   4   2  15      124.53       94.84     13.79 o 
   5   2  15      363.24      350.82     20.36 o 
   6   2  15      309.52      246.56     34.35 o 
   7   2  15        5.49        5.69     11.61 o 
   8   2  15       38.95       48.63     14.13 o 
   9   2  15      565.38      430.37     51.18 o 
  10   2  15      512.02      487.56     33.64 o 
  11   2  15      366.64      385.26     33.00 o 
  12   2  15       41.34      -10.89     31.76 o 
  13   2  15       26.44       15.73     36.62 o 
  14   2  15       45.80       49.15     41.75 o 
  15   2  15        7.56       20.58     41.51 o 
  16   2  15       26.56       16.44     41.77 o 
  17   2  15        3.76        8.62     43.93 o 
   1   3  15      419.81      432.18     25.57 o 
   2   3  15       66.90       78.74     15.42 o 
   3   3  15     1158.66     1179.28     38.43 o 
   4   3  15     1513.06     1496.72     38.15 o 
   5   3  15      766.71      813.06     30.02 o 
   6   3  15        6.36        2.50      9.87 o 
   7   3  15      176.29      201.33     18.04 o 
   8   3  15      604.03      602.38     27.97 o 
   9   3  15     1171.67     1176.99     40.63 o 
  10   3  15       31.40       32.93     17.78 o 
  11   3  15      171.05      197.77     22.89 o 
  12   3  15      175.86      172.25     53.71 o 
  13   3  15       15.30      -23.62     36.44 o 
  14   3  15       64.74       61.79     45.71 o 
  15   3  15       27.93       50.16     46.08 o 
  16   3  15        5.21       36.04     46.07 o 
  17   3  15       24.90       42.38     50.13 o 
   1   4  15      307.50      277.27     24.47 o 
   2   4  15     2735.06     2871.92     58.48 o 
   3   4  15     1257.17     1213.16     38.37 o 
   4   4  15      560.75      496.40     29.57 o 
   5   4  15      739.80      747.26     33.70 o 
   6   4  15       31.92       36.57     14.61 o 
   7   4  15      342.88      364.51     27.98 o 
   8   4  15       51.23       33.67     19.85 o 
   9   4  15        8.06       24.25     21.20 o 
  10   4  15       28.45       42.62     21.43 o 
  11   4  15        9.41        2.04     17.89 o 
  12   4  15       24.56       38.89     19.57 o 
  13   4  15       81.63       84.89     20.96 o 
  14   4  15       41.24       53.51     48.69 o 
  15   4  15        8.97        8.79     46.72 o 
  16   4  15        5.04       -6.51     46.43 o 
   1   5  15      116.84       98.69     15.46 o 
   2   5  15       81.58      114.76     18.42 o 
   3   5  15      179.32      159.85     19.79 o 
   4   5  15       70.66       61.44     18.57 o 
   5   5  15      338.29      312.37     27.27 o 
   6   5  15      178.16      152.87     24.27 o 
   7   5  15       15.51       24.86     20.89 o 
   8   5  15       30.77       42.06     21.93 o 
   9   5  15       10.42       16.18     27.35 o 
  10   5  15      220.41      204.40     36.56 o 
  11   5  15        3.48        0.86     26.98 o 
  12   5  15       12.02       -1.80     27.60 o 
  13   5  15        8.18       31.47     27.52 o 
  14   5  15       19.09       21.73     27.07 o 
  15   5  15        4.58      -13.35     47.47 o 
  16   5  15        6.86      -35.71     48.14 o 
   1   6  15       24.55       24.19     18.86 o 
   2   6  15      237.42      222.72     28.33 o 
   3   6  15       25.87       32.47     20.60 o 
   4   6  15       38.03       78.25     25.40 o 
   5   6  15       56.98       31.76     24.06 o 
   6   6  15      407.67      367.84     42.75 o 
   7   6  15      108.53      132.30     32.84 o 
   8   6  15      141.30      171.30     39.71 o 
   9   6  15       47.38       70.85     32.22 o 
  10   6  15       39.17       74.26     32.19 o 
  11   6  15       42.16       24.38     30.66 o 
  12   6  15        1.81        7.18     27.85 o 
  13   6  15        4.76       25.94     29.35 o 
  14   6  15       13.86        3.53     29.00 o 
  15   6  15        5.51        9.71     28.69 o 
   1   7  15       82.45       92.39     26.91 o 
   2   7  15      370.88      443.34     46.62 o 
   3   7  15       80.21       57.79     26.76 o 
   4   7  15        6.01       31.89     25.60 o 
   5   7  15       53.87       61.63     30.23 o 
   6   7  15        2.08       -5.46     26.22 o 
   7   7  15       22.18       24.11     31.61 o 
   8   7  15       18.94       35.41     33.46 o 
   9   7  15       22.94       18.34     32.54 o 
  10   7  15        6.94       -3.77     29.88 o 
  11   7  15        4.13       31.49     33.23 o 
  12   7  15        3.76       -5.98     30.88 o 
  13   7  15       14.88       29.95     33.88 o 
   1   8  15        2.25      -14.42     27.76 o 
   2   8  15       57.53       58.39     30.98 o 
   3   8  15       36.55       37.05     31.19 o 
   4   8  15        2.95      -21.02     29.29 o 
   5   8  15        0.29       -5.64     31.11 o 
   6   8  15       15.85       14.11     33.02 o 
   7   8  15       28.39       27.15     39.90 o 
   8   8  15        6.85       12.45     34.43 o 
   9   8  15        0.91       -6.92     34.26 o 
  10   8  15        3.97      -24.09     32.62 o 
  11   8  15        4.35       -6.25     33.96 o 
  12   8  15        1.58        6.21     35.61 o 
   1   9  15       16.32       19.88     35.44 o 
   2   9  15       48.71       63.21     43.87 o 
   3   9  15       14.30       18.68     39.86 o 
   4   9  15       24.13       20.72     40.89 o 
   5   9  15       25.82      -41.83     41.83 o 
   6   9  15        1.52       19.85     39.61 o 
   7   9  15        0.57      -36.88     36.88 o 
   8   9  15        3.02       17.60     43.03 o 
   9   9  15        1.01      -17.33     38.53 o 
   1  10  15        3.25       -5.33     43.52 o 
   2  10  15        1.72       12.23     44.23 o 
   3  10  15        7.74      -26.50     41.27 o 
   4  10  15        0.67      -24.25     51.38 o 
   5  10  15       17.49      -45.02     45.02 o 
   6  10  15       15.33       23.29     58.53 o 
   0   0  16     2343.56     2007.74    108.34 o 
   2   0  16     1820.06     1842.95     73.86 o 
   4   0  16     1431.04     1562.31     50.96 o 
   6   0  16      181.56      232.28     30.39 o 
   8   0  16      314.35      357.81     30.69 o 
  10   0  16      613.57      634.22     42.55 o 
  12   0  16      138.38      171.22     30.43 o 
  14   0  16       48.81       79.36     35.38 o 
  16   0  16       39.73       31.90     43.16 o 
  18   0  16       20.63       32.53     45.97 o 
   0   1  16      585.46      606.79     39.14 o 
   1   1  16     2641.80     2546.58     62.26 o 
   2   1  16      100.09       97.61     17.46 o 
   3   1  16     1525.33     1522.68    201.24 o 
   4   1  16     2563.36     2645.18     50.57 o 
   5   1  16      496.37      499.27     23.17 o 
   6   1  16      841.07      804.83     29.17 o 
   7   1  16       41.45       38.49     10.98 o 
   8   1  16      308.51      310.48     21.69 o 
   9   1  16      192.52      204.34     20.31 o 
  10   1  16      288.75      303.76     31.45 o 
  11   1  16      118.05      143.18     28.10 o 
  12   1  16      257.09      245.16     26.41 o 
  13   1  16       29.98       38.56     18.44 o 
  14   1  16       79.17       82.96     21.57 o 
  15   1  16       27.67        9.87     23.16 o 
  16   1  16        1.81       -3.28     23.70 o 
  17   1  16      111.88      135.03     32.67 o 
  18   1  16       11.38        1.73     41.57 o 
   0   2  16      202.22      236.37     26.67 o 
   1   2  16      608.26      646.55     27.84 o 
   2   2  16     2647.15     2589.49     49.14 o 
   3   2  16     1156.39     1163.02     34.32 o 
   4   2  16     2212.48     1753.80    198.03 o 
   5   2  16       73.94       78.33     13.21 o 
   6   2  16       24.98       18.21     11.28 o 
   7   2  16        9.26        8.84     11.89 o 
   8   2  16       18.51       34.36     14.06 o 
   9   2  16      107.66      103.80     20.90 o 
  10   2  16       93.73      121.10     25.90 o 
  11   2  16        9.65       10.51     19.07 o 
  12   2  16        4.54       -1.06     32.82 o 
  13   2  16      109.55      104.63     44.15 o 
  14   2  16        7.73       15.78     40.52 o 
  15   2  16       76.33       74.23     46.06 o 
  16   2  16       24.53       51.75     45.64 o 
  17   2  16       16.33       34.30     46.68 o 
   0   3  16    10991.42    11944.77    207.02 o 
   1   3  16     1439.10     1569.65     50.49 o 
   2   3  16     2180.31     2232.07     46.66 o 
   3   3  16      352.90      433.14     27.83 o 
   4   3  16     1012.47     1127.65     34.91 o 
   5   3  16       27.76       16.93     10.74 o 
   6   3  16      111.20      101.48     14.83 o 
   7   3  16      385.15      404.72     23.79 o 
   8   3  16       38.83       28.27     17.08 o 
   9   3  16      180.12      171.78     28.52 o 
  10   3  16       95.13       98.97     21.86 o 
  11   3  16       31.95       19.09     17.34 o 
  12   3  16       70.53       72.09     17.99 o 
  13   3  16       14.72        2.03     37.27 o 
  14   3  16       35.33       34.63     44.47 o 
  15   3  16        0.69       33.13     44.88 o 
  16   3  16        5.32       -2.23     42.21 o 
  17   3  16       13.88        0.34     52.78 o 
   0   4  16      675.81      771.89     45.81 o 
   1   4  16       79.93       66.53     13.23 o 
   2   4  16      482.53      573.10     29.85 o 
   3   4  16     1638.15     1799.94     46.11 o 
   4   4  16      378.14      382.35     27.27 o 
   5   4  16     1523.09     1480.56     42.08 o 
   6   4  16        7.22        3.42     12.41 o 
   7   4  16     1191.51     1257.13     45.06 o 
   8   4  16      581.02      581.66     39.69 o 
   9   4  16      212.44      197.80     30.06 o 
  10   4  16      193.62      206.99     37.65 o 
  11   4  16        7.08       17.15     19.62 o 
  12   4  16       54.20       17.45     18.99 o 
  13   4  16       19.18       19.16     18.72 o 
  14   4  16        3.17       26.71     45.54 o 
  15   4  16       14.80       88.67     53.59 o 
  16   4  16       16.48       -4.67     50.20 o 
   0   5  16      451.22      348.21     39.18 o 
   1   5  16       41.84       69.73     14.85 o 
   2   5  16       33.49       34.93     15.63 o 
   3   5  16      125.84      142.38     19.62 o 
   4   5  16      144.80      126.84     21.54 o 
   5   5  16      281.25      260.26     25.97 o 
   6   5  16       80.41       61.18     20.83 o 
   7   5  16      203.58      162.18     32.58 o 
   8   5  16      215.70      237.69     35.57 o 
   9   5  16       24.52       50.49     28.79 o 
  10   5  16      111.96      108.99     31.87 o 
  11   5  16        5.88        8.00     28.50 o 
  12   5  16       22.86       35.86     30.48 o 
  13   5  16       20.00       27.77     27.97 o 
  14   5  16       25.81        5.65     27.89 o 
  15   5  16        8.98       12.76     51.85 o 
  16   5  16        0.01      -15.53     51.02 o 
   0   6  16       63.09       56.67     27.63 o 
   1   6  16        1.83        1.03     18.21 o 
   2   6  16      529.63      519.25     38.81 o 
   3   6  16      224.01      212.66     28.96 o 
   4   6  16      683.67      634.33     46.54 o 
   5   6  16      190.44      160.51     30.32 o 
   6   6  16      543.28      504.94     47.62 o 
   7   6  16      549.71      578.81     50.84 o 
   8   6  16      789.49      823.29     65.19 o 
   9   6  16       10.99       -7.90     27.61 o 
  10   6  16       59.55       55.97     31.93 o 
  11   6  16       20.67       14.77     29.63 o 
  12   6  16       36.46       12.44     28.78 o 
  13   6  16        8.13       -6.97     29.41 o 
  14   6  16        4.88      -10.46     28.17 o 
  15   6  16       20.96       31.55     32.70 o 
   0   7  16       52.93       39.31     36.01 o 
   1   7  16       76.87       79.10     26.69 o 
   2   7  16        0.79       30.28     26.27 o 
   3   7  16       42.51       61.92     28.83 o 
   4   7  16       88.96      111.88     30.48 o 
   5   7  16       24.20       29.61     27.73 o 
   6   7  16       11.04       19.13     28.37 o 
   7   7  16      136.18      141.91     39.62 o 
   8   7  16       78.80       78.54     35.51 o 
   9   7  16       66.24       62.64     34.10 o 
  10   7  16       41.95       49.71     32.85 o 
  11   7  16       41.83       42.31     33.98 o 
  12   7  16        0.88       -5.20     30.56 o 
  13   7  16        5.84      -31.91     31.91 o 
   0   8  16       13.12       25.53     47.04 o 
   1   8  16        7.47      -13.28     29.73 o 
   2   8  16       92.00       82.10     33.38 o 
   3   8  16       11.74      -19.16     27.15 o 
   4   8  16        6.56      -11.68     30.85 o 
   5   8  16        5.90       11.83     32.08 o 
   6   8  16        5.54       -0.12     36.53 o 
   7   8  16        5.97       24.13     39.81 o 
   8   8  16       18.99       -0.46     36.60 o 
   9   8  16        0.08       14.08     34.70 o 
  10   8  16        7.43        7.57     34.11 o 
  11   8  16       35.64       40.51     37.36 o 
  12   8  16        0.47       32.84     60.98 o 
   0   9  16        7.86       32.83     50.87 o 
   1   9  16        3.55       -4.04     32.34 o 
   2   9  16       28.67       25.38     42.75 o 
   3   9  16        2.67      -10.97     38.89 o 
   4   9  16        7.57        9.80     40.54 o 
   5   9  16       22.71       66.88     54.75 o 
   6   9  16       19.69       34.09     54.72 o 
   7   9  16        3.08       -1.78     40.99 o 
   8   9  16        7.75       19.99     42.92 o 
   9   9  16        1.75       -4.60     41.42 o 
   0  10  16        2.00       26.40     66.22 o 
   1  10  16       13.66        2.98     43.57 o 
   2  10  16        3.73       -7.26     41.66 o 
   3  10  16       13.14       23.13     47.50 o 
   4  10  16        8.63      -26.05     50.29 o 
   5  10  16        6.45        5.24     60.28 o 
   6  10  16        4.66       47.16     60.27 o 
   2   0  17     2407.42     2286.26     83.59 o 
   4   0  17     9481.28    10412.16    415.07 o 
   6   0  17     1013.72     1092.93     60.55 o 
   8   0  17      237.12      155.45    113.69 o 
  10   0  17      164.34      159.90     29.37 o 
  12   0  17       15.89       22.33     23.16 o 
  14   0  17        7.43       34.71     38.31 o 
  16   0  17        5.55       32.68     41.59 o 
  18   0  17       91.16      126.82     54.58 o 
   1   1  17     2272.09     2333.94     53.94 o 
   2   1  17       19.49       34.17     14.41 o 
   3   1  17     4139.50     3235.75    726.87 o 
   4   1  17       11.60       29.08     13.16 o 
   5   1  17      318.99      287.74     23.13 o 
   6   1  17      320.11      304.73     22.92 o 
   7   1  17       21.15       15.44     11.11 o 
   8   1  17      418.91      429.49     26.75 o 
   9   1  17     1195.39     1019.01    153.14 o 
  10   1  17      159.05      193.64     26.54 o 
  11   1  17      406.10      409.53     35.57 o 
  12   1  17      161.35      165.21     29.77 o 
  13   1  17      266.00      279.77     36.64 o 
  14   1  17        3.08        5.21     22.59 o 
  15   1  17        1.37      -21.17     21.17 o 
  16   1  17       52.24       48.35     27.04 o 
  17   1  17       22.62       42.61     27.97 o 
   1   2  17      223.48      274.02     22.27 o 
   2   2  17      845.87      826.18     31.08 o 
   3   2  17      657.77      682.26     29.48 o 
   4   2  17      722.63      686.79     81.48 o 
   5   2  17      190.16      203.72     18.61 o 
   6   2  17       27.76       30.55     12.38 o 
   7   2  17       14.27        8.56     11.48 o 
   8   2  17       12.69        9.79     13.95 o 
   9   2  17      112.25       84.79     20.37 o 
  10   2  17       44.09       32.44     22.86 o 
  11   2  17        5.13        3.87     20.08 o 
  12   2  17       26.66       14.06     20.94 o 
  13   2  17       23.33       13.37     21.79 o 
  14   2  17       42.37       32.25     41.69 o 
  15   2  17       41.02       79.32     47.96 o 
  16   2  17        9.64       41.71     46.83 o 
  17   2  17      104.30      189.56     60.26 o 
   1   3  17     1193.48     1265.56     37.40 o 
   2   3  17     1675.53     1775.53     43.24 o 
   3   3  17     1526.05     1562.92     43.33 o 
   4   3  17      384.29      402.03     25.90 o 
   5   3  17       32.20       29.57     11.15 o 
   6   3  17      134.69      116.53     16.30 o 
   7   3  17      126.08      147.69     17.52 o 
   8   3  17      671.15      614.13     35.91 o 
   9   3  17       60.50       85.09     21.56 o 
  10   3  17      216.75      203.68     26.53 o 
  11   3  17       81.24      111.94     22.23 o 
  12   3  17      110.04       97.47     20.60 o 
  13   3  17        3.82      -14.29     38.76 o 
  14   3  17       11.48       47.32     43.21 o 
  15   3  17       14.46       26.47     78.66 o 
  16   3  17       31.86       53.98     50.40 o 
  17   3  17       24.58       66.72     59.58 o 
   1   4  17       78.72       45.54     12.50 o 
   2   4  17      537.60      550.13     29.32 o 
   3   4  17       19.36       39.85     15.50 o 
   4   4  17      381.95      422.91     28.65 o 
   5   4  17      249.97      239.07     23.75 o 
   6   4  17       95.09       76.27     20.24 o 
   7   4  17       59.14       44.75     21.22 o 
   8   4  17      449.82      441.54     37.22 o 
   9   4  17      413.76      401.64     38.29 o 
  10   4  17       21.82       17.58     20.82 o 
  11   4  17        4.45       18.72     19.76 o 
  12   4  17       92.66       70.86     22.74 o 
  13   4  17        9.73       19.33     18.99 o 
  14   4  17       35.04       15.50     46.54 o 
  15   4  17       13.19        8.39     46.27 o 
  16   4  17       99.68      236.18     72.38 o 
   1   5  17      144.81      129.86     17.38 o 
   2   5  17      454.74      538.19     31.56 o 
   3   5  17      162.31      194.62     24.10 o 
   4   5  17       62.51       76.78     19.55 o 
   5   5  17      716.24      689.26     41.85 o 
   6   5  17       41.92       24.90     24.18 o 
   7   5  17      503.48      487.60     45.07 o 
   8   5  17      166.31      157.41     32.56 o 
   9   5  17      742.63      816.64     59.71 o 
  10   5  17      294.66      329.90     43.06 o 
  11   5  17       43.53       37.41     31.13 o 
  12   5  17       23.97       20.75     29.08 o 
  13   5  17        3.67       25.88     28.56 o 
  14   5  17        6.59       21.35     30.02 o 
  15   5  17       45.78       46.62     74.98 o 
   1   6  17       39.31       40.20     22.02 o 
   2   6  17     1021.02     1037.76     47.57 o 
   3   6  17       95.23       86.72     24.13 o 
   4   6  17      466.93      411.83     40.83 o 
   5   6  17      244.73      259.02     39.15 o 
   6   6  17      254.40      255.42     38.27 o 
   7   6  17      280.11      315.69     42.40 o 
   8   6  17      291.05      281.87     44.79 o 
   9   6  17       38.82       16.62     29.82 o 
  10   6  17       97.07       78.70     33.45 o 
  11   6  17       41.86       43.23     32.32 o 
  12   6  17       29.36       18.86     29.84 o 
  13   6  17       11.59        1.96     29.96 o 
  14   6  17        8.63        4.07     30.53 o 
   1   7  17       72.59       78.00     27.23 o 
   2   7  17      139.05      135.19     33.95 o 
   3   7  17       41.97       20.38     28.09 o 
   4   7  17       70.19       81.51     31.54 o 
   5   7  17      120.43      159.20     35.90 o 
   6   7  17       65.78       36.21     29.80 o 
   7   7  17        7.78      -10.96     29.63 o 
   8   7  17       89.70      103.83     38.08 o 
   9   7  17       13.77       20.02     31.51 o 
  10   7  17       48.53       41.45     34.82 o 
  11   7  17       34.45       41.33     34.83 o 
  12   7  17        3.20        9.40     31.75 o 
  13   7  17        0.70        6.15     33.89 o 
   1   8  17        6.65       -2.46     29.92 o 
   2   8  17        3.04        4.32     28.28 o 
   3   8  17       47.18       76.72     36.93 o 
   4   8  17        6.67      -27.00     27.00 o 
   5   8  17        1.49       -4.48     31.77 o 
   6   8  17       92.88       17.93     37.50 o 
   7   8  17        8.42      -11.98     35.99 o 
   8   8  17        0.16      -20.74     34.55 o 
   9   8  17       77.72       65.13     43.45 o 
  10   8  17        4.88        6.92     35.10 o 
  11   8  17       40.36       60.52     37.35 o 
   1   9  17       38.31        3.03     33.26 o 
   2   9  17       43.28       26.17     41.76 o 
   3   9  17        9.83       37.12     43.95 o 
   4   9  17       20.08       18.64     42.33 o 
   5   9  17        3.81      -36.50     44.87 o 
   6   9  17        5.87      -17.57     39.29 o 
   7   9  17        0.27       25.11     43.34 o 
   8   9  17        0.18       20.06     42.30 o 
   9   9  17        1.57      -26.09     40.17 o 
   1  10  17       10.36        4.60     44.16 o 
   2  10  17       10.81       10.16     45.07 o 
   3  10  17       16.24      -10.15     43.25 o 
   4  10  17       11.30       22.41     54.33 o 
   5  10  17        1.12      -21.86     52.85 o 
   0   0  18     3247.63     3531.32    149.82 o 
   2   0  18      595.52      616.86     76.51 o 
   4   0  18     1499.92     1573.11     56.15 o 
   6   0  18     4137.65     4137.76    179.46 o 
   8   0  18     1231.23     1256.95     69.63 o 
  10   0  18      155.59      170.78     33.83 o 
  12   0  18      401.45      321.98     43.17 o 
  14   0  18       39.24        5.47     36.59 o 
  16   0  18       63.86       65.36     46.44 o 
   0   1  18     2613.66     2640.68     76.31 o 
   1   1  18      912.16      893.52     43.04 o 
   2   1  18      109.84      114.43     19.55 o 
   3   1  18     1270.69     1164.81    278.02 o 
   4   1  18      357.94      369.70     27.91 o 
   5   1  18       98.28      107.40     17.02 o 
   6   1  18      153.56      144.41     21.39 o 
   7   1  18      140.24      135.97     18.31 o 
   8   1  18      126.01      127.56     18.19 o 
   9   1  18      693.66      540.50    119.67 o 
  10   1  18       38.04       22.65     19.25 o 
  11   1  18       49.92       40.62     23.21 o 
  12   1  18       71.59       64.91     25.70 o 
  13   1  18       13.77       -2.57     22.78 o 
  14   1  18       11.48        0.51     22.77 o 
  15   1  18        9.07      -13.14     23.20 o 
  16   1  18       24.14       25.75     26.96 o 
  17   1  18       14.44        8.57     26.74 o 
   0   2  18      184.17      166.13     25.82 o 
   1   2  18      527.93      555.74     32.89 o 
   2   2  18      214.78      183.46     20.04 o 
   3   2  18      220.94      226.38     21.40 o 
   4   2  18     1080.63      844.28    132.27 o 
   5   2  18      142.80      147.99     17.18 o 
   6   2  18        0.86        3.67     12.16 o 
   7   2  18       81.21       48.69     12.77 o 
   8   2  18       88.46       84.30     18.88 o 
   9   2  18       21.60        9.59     17.53 o 
  10   2  18       32.13       38.40     23.03 o 
  11   2  18      312.98      333.19     38.42 o 
  12   2  18       27.39       22.47     22.56 o 
  13   2  18       19.03       42.15     23.53 o 
  14   2  18        3.97        4.27     38.12 o 
  15   2  18       35.06        5.43     42.22 o 
  16   2  18       61.25       65.83     48.37 o 
  17   2  18       37.98       60.64     47.67 o 
   0   3  18     1174.70     1162.56     46.71 o 
   1   3  18      470.23      474.43     28.68 o 
   2   3  18     2764.85     2693.76     52.91 o 
   3   3  18      594.93      570.06     32.79 o 
   4   3  18     2913.02     3044.21     58.62 o 
   5   3  18       24.73       32.11     11.68 o 
   6   3  18       45.60       24.45     13.79 o 
   7   3  18     1429.70     1404.68     85.94 o 
   8   3  18      750.90      713.35     40.14 o 
   9   3  18      227.95      238.25     29.57 o 
  10   3  18       41.56       43.55     20.35 o 
  11   3  18       77.04       71.25     21.10 o 
  12   3  18       41.16       33.46     18.81 o 
  13   3  18       18.03       18.17     17.35 o 
  14   3  18       35.68       51.47     47.40 o 
  15   3  18       12.28        8.97     46.13 o 
  16   3  18       57.82       81.82     54.90 o 
  17   3  18        3.47      -25.07     46.75 o 
   0   4  18        4.64        4.05     18.69 o 
   1   4  18       79.93       70.94     12.99 o 
   2   4  18       13.15       15.79     14.17 o 
   3   4  18       91.29       67.45     17.47 o 
   4   4  18      351.78      366.06     27.65 o 
   5   4  18       23.01       32.58     16.11 o 
   6   4  18      126.99       94.96     18.81 o 
   7   4  18      291.67      290.86     32.69 o 
   8   4  18      105.96      144.51     27.73 o 
   9   4  18      321.75      311.78     35.80 o 
  10   4  18      146.75      134.13     27.81 o 
  11   4  18       22.02       34.18     22.42 o 
  12   4  18       18.10       14.45     20.00 o 
  13   4  18        3.24       23.35     25.81 o 
  14   4  18       45.76       65.30     81.31 o 
  15   4  18      101.02      115.16     58.17 o 
  16   4  18        8.57        1.39     49.61 o 
   0   5  18      627.56      732.06     53.16 o 
   1   5  18      253.39      186.47     31.57 o 
   2   5  18       45.05       42.17     17.84 o 
   3   5  18      350.82      348.52     31.61 o 
   4   5  18      730.10      736.92     42.88 o 
   5   5  18      218.47      246.02     29.68 o 
   6   5  18       91.84       81.94     28.91 o 
   7   5  18       53.04      115.82     31.01 o 
   8   5  18      132.51      132.28     31.55 o 
   9   5  18      336.51      298.59     42.92 o 
  10   5  18       29.60       82.31     31.54 o 
  11   5  18       10.06       18.41     28.78 o 
  12   5  18       20.88       29.80     30.52 o 
  13   5  18        4.73        6.61     27.56 o 
  14   5  18       34.13       12.57     29.23 o 
  15   5  18       47.95       25.67     54.21 o 
   0   6  18      292.04      267.59     47.12 o 
   1   6  18       28.62       43.10     20.77 o 
   2   6  18       50.67       56.03     22.18 o 
   3   6  18       61.13       57.80     22.71 o 
   4   6  18     1127.79     1020.36     56.02 o 
   5   6  18       12.45       -1.46     24.28 o 
   6   6  18       27.17       30.85     27.94 o 
   7   6  18      374.01      328.81     42.87 o 
   8   6  18      215.54      185.05     40.20 o 
   9   6  18       40.17       44.91     31.43 o 
  10   6  18       43.33       58.89     32.06 o 
  11   6  18        2.69      -12.34     28.52 o 
  12   6  18        2.78       -7.82     28.94 o 
  13   6  18        0.15       -2.68     29.67 o 
  14   6  18       14.92       26.85     31.84 o 
   0   7  18        1.16       23.80     34.71 o 
   1   7  18       51.66       49.99     26.04 o 
   2   7  18      222.70      230.79     39.17 o 
   3   7  18        5.53       16.89     27.67 o 
   4   7  18       70.89       80.75     35.30 o 
   5   7  18        9.50        4.34     26.95 o 
   6   7  18       15.21        7.05     26.95 o 
   7   7  18       15.53        6.26     31.49 o 
   8   7  18       14.85       21.04     32.57 o 
   9   7  18        2.18       24.21     32.70 o 
  10   7  18       13.56       -4.43     31.87 o 
  11   7  18        9.77       -8.19     31.26 o 
  12   7  18        0.38       -6.89     31.83 o 
  13   7  18        4.12        5.63     34.17 o 
   0   8  18       19.58       31.17     47.07 o 
   1   8  18       27.57       -4.69     30.67 o 
   2   8  18        4.89       10.29     28.51 o 
   3   8  18        3.20       15.08     32.85 o 
   4   8  18       24.31       -6.55     32.23 o 
   5   8  18        6.56      -11.29     31.86 o 
   6   8  18       18.41        0.36     37.47 o 
   7   8  18        9.08      -19.46     35.87 o 
   8   8  18        4.76      -21.54     36.31 o 
   9   8  18       13.91       21.78     40.78 o 
  10   8  18        6.01       12.14     39.77 o 
  11   8  18        1.33       20.11     40.86 o 
   0   9  18       18.27       14.24     49.02 o 
   1   9  18        7.12       21.40     35.76 o 
   2   9  18        5.51       34.41     42.95 o 
   3   9  18        1.17       -7.30     39.25 o 
   4   9  18        2.21      -24.25     37.44 o 
   5   9  18        2.77        5.41     50.29 o 
   6   9  18        0.72       14.75     42.89 o 
   7   9  18        2.47        5.77     42.15 o 
   8   9  18        1.99      -18.51     40.79 o 
   9   9  18        6.97       23.16     45.13 o 
   0  10  18        1.02      -34.40     69.59 o 
   1  10  18        2.47        6.14     44.57 o 
   2  10  18        2.68       11.45     45.36 o 
   3  10  18        7.89        2.59     44.79 o 
   4  10  18        0.08        7.38     56.71 o 
   5  10  18        1.40       -0.60     55.69 o 
   2   0  19     2593.66     2657.67     95.87 o 
   4   0  19     5180.96     5678.35    280.97 o 
   6   0  19      414.69      390.76     46.99 o 
   8   0  19      529.77      499.86     50.70 o 
  10   0  19     1052.03     1125.00     87.93 o 
  12   0  19      259.17      235.13     39.78 o 
  14   0  19       36.39       29.09     40.50 o 
  16   0  19       54.30       97.42     51.13 o 
   1   1  19      626.21      621.14     34.18 o 
   2   1  19      975.62      898.79     37.74 o 
   3   1  19      497.97      414.30    116.75 o 
   4   1  19       27.10       17.62     14.24 o 
   5   1  19       10.15       18.99     13.16 o 
   6   1  19       20.06       25.91     15.22 o 
   7   1  19      171.42      137.23     21.85 o 
   8   1  19      161.51      165.99     30.46 o 
   9   1  19      851.82      862.82     58.33 o 
  10   1  19       44.29       20.14     19.42 o 
  11   1  19      113.71       94.73     28.31 o 
  12   1  19       18.25       28.30     24.09 o 
  13   1  19      167.49      170.70     33.38 o 
  14   1  19        3.19      -10.19     24.22 o 
  15   1  19       16.93       -2.25     23.67 o 
  16   1  19       12.44       22.48     26.77 o 
  17   1  19       10.43       22.35     27.43 o 
   1   2  19        9.77       27.70     15.21 o 
   2   2  19      291.54      317.31     24.70 o 
   3   2  19       85.11       61.33     15.92 o 
   4   2  19       42.93       40.65     16.89 o 
   5   2  19      217.78      225.04     21.39 o 
   6   2  19      478.29      517.87     30.40 o 
   7   2  19       68.69       54.22     17.06 o 
   8   2  19       88.79       88.18     19.35 o 
   9   2  19        7.99       14.36     22.09 o 
  10   2  19       72.38       82.73     26.98 o 
  11   2  19      209.55      178.39     32.19 o 
  12   2  19       80.91       73.67     26.76 o 
  13   2  19       90.38       69.16     26.13 o 
  14   2  19       36.26       20.66     22.69 o 
  15   2  19        0.31       35.59     54.42 o 
  16   2  19       34.31       36.21     46.62 o 
  17   2  19        2.70       22.47     46.45 o 
   1   3  19      102.08      108.84     18.24 o 
   2   3  19      771.51      740.87     33.96 o 
   3   3  19      724.59      702.47     33.85 o 
   4   3  19      326.51      352.72     27.09 o 
   5   3  19       81.29       72.54     13.17 o 
   6   3  19      103.99      109.83     18.36 o 
   7   3  19       83.73       85.30     27.74 o 
   8   3  19       13.37       33.77     20.43 o 
   9   3  19      225.20      206.92     29.11 o 
  10   3  19       82.27       95.96     23.19 o 
  11   3  19      142.80      154.57     26.10 o 
  12   3  19       13.64       10.58     19.20 o 
  13   3  19       23.10       18.01     18.97 o 
  14   3  19        7.83       14.38     43.32 o 
  15   3  19       65.37      101.80     54.69 o 
  16   3  19        7.63       57.55     53.46 o 
   1   4  19       94.01       70.86     15.15 o 
   2   4  19      340.80      363.88     27.67 o 
   3   4  19       33.61       41.13     15.98 o 
   4   4  19      158.78      171.36     22.15 o 
   5   4  19        1.80       -1.48     14.63 o 
   6   4  19      454.41      368.16     36.07 o 
   7   4  19      383.61      365.62     37.23 o 
   8   4  19      537.40      578.12     42.72 o 
   9   4  19        9.62       22.40     22.62 o 
  10   4  19       42.54       27.93     22.76 o 
  11   4  19       30.14       22.54     28.22 o 
  12   4  19       25.75        7.04     25.90 o 
  13   4  19       18.20       21.40     26.41 o 
  14   4  19        2.44        9.71     25.21 o 
  15   4  19        5.12       16.37     47.86 o 
  16   4  19       21.66        2.11     49.86 o 
   1   5  19      197.55      141.66     27.56 o 
   2   5  19      852.09      898.32     44.56 o 
   3   5  19      100.20      161.67     25.62 o 
   4   5  19       98.90       79.57     22.11 o 
   5   5  19      289.01      255.99     33.00 o 
   6   5  19      363.29      365.33     41.63 o 
   7   5  19      143.88      160.63     33.96 o 
   8   5  19       45.72       47.09     31.32 o 
   9   5  19        0.75       50.02     29.84 o 
  10   5  19      112.67       71.70     30.55 o 
  11   5  19        0.69       -2.94     28.22 o 
  12   5  19       12.26       12.31     29.31 o 
  13   5  19        2.16        8.38     29.00 o 
  14   5  19       24.54       29.82     30.39 o 
  15   5  19       10.33        4.64     32.45 o 
   1   6  19       31.79       35.74     23.23 o 
   2   6  19       64.44       42.98     21.80 o 
   3   6  19      308.81      330.73     34.83 o 
   4   6  19      108.41      132.20     30.22 o 
   5   6  19        2.43       16.15     26.15 o 
   6   6  19      142.05      139.65     34.77 o 
   7   6  19       45.23       49.21     29.78 o 
   8   6  19       41.05       85.79     35.33 o 
   9   6  19       44.15       11.03     29.92 o 
  10   6  19       17.14       19.38     28.95 o 
  11   6  19       91.75       93.81     34.96 o 
  12   6  19       12.71        3.91     29.72 o 
  13   6  19        3.33      -12.76     29.70 o 
  14   6  19       19.49        9.80     31.14 o 
   1   7  19       90.36      100.37     31.97 o 
   2   7  19       95.43       88.16     30.43 o 
   3   7  19      218.36      200.47     37.51 o 
   4   7  19        7.03       23.90     29.83 o 
   5   7  19       53.08       11.20     30.16 o 
   6   7  19        2.16       17.37     28.66 o 
   7   7  19       10.08       32.22     33.22 o 
   8   7  19       36.21       20.81     32.34 o 
   9   7  19       72.69       61.59     36.29 o 
  10   7  19        1.84       -2.29     31.92 o 
  11   7  19        0.44        8.66     32.74 o 
  12   7  19        2.31       -1.60     32.63 o 
  13   7  19       10.57       12.06     34.32 o 
   1   8  19       41.68       41.28     34.62 o 
   2   8  19        4.43       26.63     30.34 o 
   3   8  19        7.51       -3.13     31.97 o 
   4   8  19       22.96       24.27     33.42 o 
   5   8  19        3.35      -19.73     31.54 o 
   6   8  19       78.69       79.04     45.24 o 
   7   8  19       42.58       14.60     40.51 o 
   8   8  19        8.82      -35.73     36.91 o 
   9   8  19        2.74      -13.09     38.27 o 
  10   8  19       24.61       26.98     42.30 o 
  11   8  19       32.36       18.23     41.84 o 
   1   9  19       16.81        4.52     41.16 o 
   2   9  19        2.55      -18.27     39.43 o 
   3   9  19       16.54       33.66     43.05 o 
   4   9  19       10.52        3.16     41.09 o 
   5   9  19        3.37      -24.71     47.53 o 
   6   9  19       19.37       33.84     43.15 o 
   7   9  19        5.38       28.60     44.51 o 
   8   9  19        1.40      -12.27     41.22 o 
   1  10  19        5.59      -37.03     41.78 o 
   2  10  19        8.04      -12.75     42.66 o 
   3  10  19       20.00       49.34     49.05 o 
   4  10  19        8.19       25.90     57.60 o 
   0   0  20     1014.40      909.35     87.65 o 
   2   0  20     3728.59     3775.11    116.74 o 
   4   0  20      184.23      209.84     28.60 o 
   6   0  20       45.96       35.37     25.06 o 
   8   0  20      767.46      807.64     60.02 o 
  10   0  20      692.32      724.75     77.59 o 
  12   0  20       21.85       59.89     42.38 o 
  14   0  20       45.04       13.60     38.78 o 
  16   0  20       90.70      150.43     58.02 o 
   0   1  20      713.78      763.90     58.99 o 
   1   1  20      107.44       83.33     19.07 o 
   2   1  20     1619.89     1654.82     50.42 o 
   3   1  20       47.75       39.21     12.36 o 
   4   1  20       41.86       48.43     16.64 o 
   5   1  20      278.34      283.43     26.41 o 
   6   1  20      227.43      215.77     26.21 o 
   7   1  20      121.52      139.42     22.68 o 
   8   1  20       28.84       36.11     16.70 o 
   9   1  20      132.31      119.91     25.11 o 
  10   1  20       39.37       46.02     24.29 o 
  11   1  20       16.92       -2.54     23.22 o 
  12   1  20       85.99       80.71     28.79 o 
  13   1  20      278.28      310.59     41.03 o 
  14   1  20        1.92       20.68     25.36 o 
  15   1  20        3.16       19.78     26.13 o 
  16   1  20       91.42      141.87     34.80 o 
  17   1  20        1.27      -10.09     28.22 o 
   0   2  20     5060.63     5398.84    118.37 o 
   1   2  20     1119.59     1117.52     41.17 o 
   2   2  20      235.87      248.46     24.92 o 
   3   2  20       89.71      107.11     18.32 o 
   4   2  20      445.84      344.42     64.36 o 
   5   2  20       90.05       98.02     17.63 o 
   6   2  20      244.65      245.48     25.18 o 
   7   2  20       55.79       70.30     18.58 o 
   8   2  20     1126.16     1086.64     51.65 o 
   9   2  20      202.75      188.72     33.53 o 
  10   2  20       66.91       81.89     26.90 o 
  11   2  20      147.57      131.67     31.36 o 
  12   2  20      115.80       88.28     28.16 o 
  13   2  20       97.59      120.80     30.82 o 
  14   2  20       20.28        2.58     23.39 o 
  15   2  20        9.99       -6.78     23.84 o 
  16   2  20        5.15       28.14     47.29 o 
  17   2  20        0.48      -36.60     42.18 o 
   0   3  20      850.80      824.61     57.29 o 
   1   3  20       36.95       32.15     14.81 o 
   2   3  20      217.71      214.29     22.67 o 
   3   3  20     1220.19     1228.87     41.16 o 
   4   3  20       41.47       53.05     16.55 o 
   5   3  20       46.75       36.00     12.45 o 
   6   3  20       50.29       53.59     17.22 o 
   7   3  20      122.02       94.95     19.97 o 
   8   3  20       66.25       77.47     23.07 o 
   9   3  20       31.22       23.03     21.12 o 
  10   3  20       24.17       56.06     22.45 o 
  11   3  20        6.49        8.22     19.94 o 
  12   3  20       24.05       38.09     28.75 o 
  13   3  20        5.15       -6.27     18.30 o 
  14   3  20        3.16       -2.93     22.12 o 
  15   3  20       65.94       89.99     53.86 o 
  16   3  20       89.71      118.63     60.04 o 
   0   4  20      210.77      152.31     29.79 o 
   1   4  20      296.39      287.67     25.78 o 
   2   4  20      445.06      456.52     31.20 o 
   3   4  20       21.75       18.81     15.26 o 
   4   4  20      808.37      849.35     37.76 o 
   5   4  20       41.69       37.40     17.19 o 
   6   4  20      117.84       96.73     24.38 o 
   7   4  20     4149.35     4005.62     89.16 o 
   8   4  20       15.94       30.43     23.64 o 
   9   4  20       28.42       21.82     29.01 o 
  10   4  20       14.82       16.46     28.10 o 
  11   4  20       40.07       44.51     29.70 o 
  12   4  20       29.75       26.39     27.99 o 
  13   4  20       35.56       20.90     27.67 o 
  14   4  20        7.84        8.66     27.34 o 
  15   4  20        0.19       10.84     50.71 o 
  16   4  20       47.73       38.63     55.79 o 
   0   5  20      915.96      850.40     57.33 o 
   1   5  20       16.06        8.75     13.87 o 
   2   5  20       51.75       49.86     20.13 o 
   3   5  20      385.09      395.91     34.14 o 
   4   5  20       37.23       35.04     20.10 o 
   5   5  20      795.95      780.70     49.85 o 
   6   5  20      458.61      411.75     43.52 o 
   7   5  20     1702.95     1679.23     69.08 o 
   8   5  20       17.03       27.02     29.62 o 
   9   5  20        5.06       -0.01     26.35 o 
  10   5  20       12.44       11.74     27.22 o 
  11   5  20       37.08       31.32     31.64 o 
  12   5  20       16.23       42.31     33.43 o 
  13   5  20       30.64        2.48     31.25 o 
  14   5  20        3.25       16.42     31.07 o 
  15   5  20       23.45       11.31     30.46 o 
   0   6  20      182.38      171.85     42.76 o 
   1   6  20       15.08       38.91     23.66 o 
   2   6  20       33.12       34.91     22.30 o 
   3   6  20      123.34      113.44     28.20 o 
   4   6  20      692.57      688.07     50.41 o 
   5   6  20       16.37       17.32     27.37 o 
   6   6  20      188.56      248.53     39.40 o 
   7   6  20       96.70      109.84     33.40 o 
   8   6  20       14.70        6.68     30.12 o 
   9   6  20      204.02      206.02     43.00 o 
  10   6  20       15.99       26.48     31.12 o 
  11   6  20        1.48      -18.25     29.36 o 
  12   6  20       15.27       10.79     30.61 o 
  13   6  20        0.47       -5.00     29.34 o 
  14   6  20       21.87        0.88     31.01 o 
   0   7  20        4.04       -1.09     33.29 o 
   1   7  20       36.54       47.68     27.89 o 
   2   7  20       26.26       30.49     28.63 o 
   3   7  20      202.35      160.44     35.77 o 
   4   7  20        2.33       21.33     31.87 o 
   5   7  20       65.85       31.78     32.10 o 
   6   7  20       11.19       21.59     32.27 o 
   7   7  20       16.90       23.14     33.20 o 
   8   7  20      121.81      115.75     39.54 o 
   9   7  20        2.34        4.70     32.44 o 
  10   7  20       46.77        1.71     32.10 o 
  11   7  20        3.88        6.35     33.25 o 
  12   7  20        0.54       -6.82     33.24 o 
   0   8  20       77.77       78.33     53.33 o 
   1   8  20        3.79       -9.43     31.29 o 
   2   8  20       45.06       20.54     38.75 o 
   3   8  20        5.85       53.38     36.30 o 
   4   8  20       65.97       32.43     36.13 o 
   5   8  20        1.08      -25.47     32.11 o 
   6   8  20        7.60      -26.08     36.29 o 
   7   8  20       23.02       10.28     40.75 o 
   8   8  20       26.46       -0.86     39.14 o 
   9   8  20        2.33       14.48     39.25 o 
  10   8  20        7.73       39.04     42.70 o 
  11   8  20        3.98       13.43     41.67 o 
   0   9  20       32.71       40.78     56.53 o 
   1   9  20       13.09        4.75     40.70 o 
   2   9  20       26.88       32.84     44.11 o 
   3   9  20        0.68       28.25     42.04 o 
   4   9  20        4.89      -37.97     37.97 o 
   5   9  20        6.33       21.62     54.22 o 
   6   9  20        3.12      -46.38     46.38 o 
   7   9  20       11.80       -6.60     41.08 o 
   8   9  20        5.48       14.69     43.90 o 
   0  10  20        1.63        5.32     79.28 o 
   1  10  20        7.08      -25.89     52.20 o 
   2  10  20        3.78      -24.02     41.93 o 
   3  10  20        9.74       -4.05     47.12 o 
   4  10  20        5.96       -4.07     55.01 o 
   2   0  21      137.33      186.67     37.41 o 
   4   0  21       45.79       43.48     20.22 o 
   6   0  21      175.21      178.33     38.03 o 
   8   0  21      296.43      240.16     43.92 o 
  10   0  21      187.55      121.83     48.64 o 
  12   0  21        9.85      -17.36     36.28 o 
  14   0  21       18.83       45.66     44.10 o 
  16   0  21       14.36      -15.48     43.63 o 
   1   1  21      605.31      600.50     38.91 o 
   2   1  21     2840.14     2904.01     73.67 o 
   3   1  21       80.55       50.04     14.67 o 
   4   1  21      683.75      649.48     37.15 o 
   5   1  21      231.40      222.74     24.92 o 
   6   1  21      157.90      148.68     25.91 o 
   7   1  21      198.60      160.62     24.39 o 
   8   1  21      474.52      485.06     37.27 o 
   9   1  21       37.38       41.24     24.49 o 
  10   1  21      118.32      115.15     30.30 o 
  11   1  21      957.49      861.99     55.47 o 
  12   1  21      122.81      128.94     37.17 o 
  13   1  21        7.13        2.32     25.31 o 
  14   1  21        5.44       50.53     28.56 o 
  15   1  21       27.14        7.15     26.53 o 
  16   1  21       13.50       26.52     30.57 o 
  17   1  21        0.30      -28.04     28.04 o 
   1   2  21     1022.78     1054.24     41.35 o 
   2   2  21      255.21      258.16     25.74 o 
   3   2  21       57.75       59.07     17.28 o 
   4   2  21       82.55       68.15     18.70 o 
   5   2  21      330.09      347.82     26.43 o 
   6   2  21      377.75      355.37     29.21 o 
   7   2  21      101.76       80.90     20.31 o 
   8   2  21      540.17      452.55     41.79 o 
   9   2  21      130.85      131.77     32.98 o 
  10   2  21       34.77       53.50     27.65 o 
  11   2  21       17.43        0.85     23.99 o 
  12   2  21       36.53       47.97     26.77 o 
  13   2  21       61.00       21.66     24.42 o 
  14   2  21       13.37       -1.96     23.86 o 
  15   2  21       14.32       34.40     27.47 o 
  16   2  21       16.41        9.84     43.81 o 
  17   2  21        2.38      -10.67     44.80 o 
   1   3  21        4.29       10.27     13.67 o 
   2   3  21      348.17      369.53     27.10 o 
   3   3  21       66.15       83.04     18.65 o 
   4   3  21       91.35       84.37     18.65 o 
   5   3  21       21.08        9.16     13.21 o 
   6   3  21      208.53      225.27     24.70 o 
   7   3  21       16.42       24.81     20.43 o 
   8   3  21      111.97       85.28     24.26 o 
   9   3  21        8.43       13.90     20.93 o 
  10   3  21        2.79       -7.16     20.52 o 
  11   3  21        2.68        5.00     20.56 o 
  12   3  21       11.93       27.56     26.70 o 
  13   3  21       31.12       27.45     26.41 o 
  14   3  21        1.31       11.05     25.34 o 
  15   3  21        1.43       35.28     48.55 o 
  16   3  21      141.39      164.34     63.81 o 
   1   4  21      737.48      755.94     37.40 o 
   2   4  21       20.07       13.87     15.45 o 
   3   4  21       86.31      106.72     19.95 o 
   4   4  21       97.61      103.93     20.17 o 
   5   4  21      193.88      181.17     23.81 o 
   6   4  21     1562.19     1524.74     60.15 o 
   7   4  21      829.92      926.18     61.71 o 
   8   4  21      127.06      132.30     33.81 o 
   9   4  21       23.65       25.07     29.10 o 
  10   4  21        7.83      -18.78     26.38 o 
  11   4  21       18.14        6.38     28.18 o 
  12   4  21        8.66      -16.51     25.81 o 
  13   4  21        6.57       31.39     28.33 o 
  14   4  21        2.23        2.59     28.11 o 
  15   4  21       35.73       12.54     52.05 o 
   1   5  21      106.61       83.24     22.35 o 
   2   5  21      118.23      119.49     24.03 o 
   3   5  21      184.45      171.51     26.79 o 
   4   5  21      176.20      152.22     26.20 o 
   5   5  21      418.08      376.91     42.30 o 
   6   5  21       57.42       88.69     29.79 o 
   7   5  21       28.92       50.92     28.80 o 
   8   5  21      186.24      164.85     38.13 o 
   9   5  21       95.12       54.96     31.34 o 
  10   5  21        3.47       43.99     33.25 o 
  11   5  21       14.65       -5.00     31.16 o 
  12   5  21       25.36       26.15     32.89 o 
  13   5  21        4.84        2.25     30.18 o 
  14   5  21       50.25       66.31     34.86 o 
  15   5  21        1.95       21.44     31.22 o 
   1   6  21       19.49        8.87     22.17 o 
   2   6  21       49.85       29.57     23.39 o 
   3   6  21       46.64       38.06     24.27 o 
   4   6  21      228.52      198.09     36.34 o 
   5   6  21      138.58      132.83     33.93 o 
   6   6  21      137.07      159.92     35.43 o 
   7   6  21       45.95       79.86     31.45 o 
   8   6  21       73.44       54.07     33.43 o 
   9   6  21        6.42        1.36     28.81 o 
  10   6  21        8.85      -10.70     29.46 o 
  11   6  21        4.65      -17.97     29.45 o 
  12   6  21       10.03       27.41     31.90 o 
  13   6  21       68.78       54.53     35.08 o 
  14   6  21       32.40       10.49     33.36 o 
   1   7  21       22.83       19.79     27.75 o 
   2   7  21       81.22       61.80     30.54 o 
   3   7  21       14.09       26.17     30.66 o 
   4   7  21        9.87       39.93     33.40 o 
   5   7  21       12.81       25.25     32.70 o 
   6   7  21       30.23       23.31     33.15 o 
   7   7  21       72.91       80.61     42.18 o 
   8   7  21        8.62       18.92     34.15 o 
   9   7  21       91.01      104.07     39.92 o 
  10   7  21       24.42       20.87     34.70 o 
  11   7  21        5.21       -9.56     33.71 o 
  12   7  21        1.63       -7.29     33.41 o 
   1   8  21       74.04       47.36     36.13 o 
   2   8  21       26.93        0.88     37.45 o 
   3   8  21        2.37       25.25     34.61 o 
   4   8  21       12.80       29.53     35.48 o 
   5   8  21       31.17       13.54     35.22 o 
   6   8  21        2.69       -7.27     37.72 o 
   7   8  21        0.39        0.21     38.41 o 
   8   8  21        3.65       -7.22     40.45 o 
   9   8  21        5.20       -2.49     39.06 o 
  10   8  21        0.71       -4.96     38.54 o 
   1   9  21       13.16       -3.60     41.75 o 
   2   9  21        3.73      -10.12     40.78 o 
   3   9  21        8.97        9.84     41.63 o 
   4   9  21        2.24       -8.30     40.60 o 
   5   9  21        2.05      -35.43     46.36 o 
   6   9  21        4.39      -17.32     49.69 o 
   7   9  21        1.50      -34.91     38.97 o 
   8   9  21        2.51       -4.04     42.75 o 
   1  10  21        6.91       12.54     57.85 o 
   2  10  21        1.69       -0.69     46.06 o 
   3  10  21        5.15      -33.33     43.96 o 
   0   0  22     1301.30     1362.98    109.73 o 
   2   0  22       74.87       92.23     31.88 o 
   4   0  22       30.22       45.64     21.30 o 
   6   0  22      555.69      578.10     61.82 o 
   8   0  22       13.40        1.56     27.14 o 
  10   0  22      158.58      174.21     55.05 o 
  12   0  22      238.86      294.17     66.00 o 
  14   0  22       63.90       58.64     49.73 o 
  16   0  22        7.84       11.10     47.69 o 
   0   1  22       41.71       18.92     27.52 o 
   1   1  22     1225.84     1274.36     50.66 o 
   2   1  22      641.43      705.48     39.28 o 
   3   1  22        2.86       -4.08     11.07 o 
   4   1  22       36.15       11.69     15.83 o 
   5   1  22       87.74      117.06     21.51 o 
   6   1  22        4.51       16.16     18.09 o 
   7   1  22       11.58       11.51     18.61 o 
   8   1  22      364.39      354.61     36.55 o 
   9   1  22      143.16      125.40     31.87 o 
  10   1  22      121.07      115.64     45.47 o 
  11   1  22       11.57       38.79     26.76 o 
  12   1  22       64.36       96.23     31.24 o 
  13   1  22       29.99       44.12     28.53 o 
  14   1  22       18.26      -19.29     26.88 o 
  15   1  22       18.24       35.38     31.00 o 
  16   1  22        4.65      -15.10     29.00 o 
  17   1  22        1.31        5.13     30.25 o 
   0   2  22     1662.49     1791.49     74.87 o 
   1   2  22      473.30      482.01     33.89 o 
   2   2  22      345.28      348.86     29.69 o 
   3   2  22      592.90      576.21     36.29 o 
   4   2  22       15.62       27.92     11.80 o 
   5   2  22       96.98       81.06     17.86 o 
   6   2  22       65.21       84.62     19.81 o 
   7   2  22      675.23      650.58     42.82 o 
   8   2  22        0.28      -12.89     20.00 o 
   9   2  22      681.30      754.29     56.28 o 
  10   2  22        1.36       -6.54     23.14 o 
  11   2  22        6.62        2.48     23.64 o 
  12   2  22       37.39       48.23     28.26 o 
  13   2  22        2.79       47.99     27.26 o 
  14   2  22       24.74       17.04     25.62 o 
  15   2  22        5.28      -10.60     25.46 o 
  16   2  22       56.12       84.47     31.33 o 
   0   3  22     1276.01     1124.19     64.09 o 
   1   3  22       95.71      141.87     21.84 o 
   2   3  22      633.74      615.34     34.13 o 
   3   3  22      300.93      294.72     26.89 o 
   4   3  22       75.58       61.33     17.96 o 
   5   3  22      370.03      285.64     45.68 o 
   6   3  22      231.93      227.10     28.18 o 
   7   3  22      750.19      824.28     46.98 o 
   8   3  22      355.58      402.30     36.32 o 
   9   3  22       76.23       79.73     25.57 o 
  10   3  22       42.69       34.07     23.22 o 
  11   3  22       38.04       20.44     27.82 o 
  12   3  22       33.34       27.23     28.33 o 
  13   3  22        2.49       13.67     24.19 o 
  14   3  22        2.57      -18.08     24.37 o 
  15   3  22       26.84       29.62     50.73 o 
  16   3  22        7.81      -19.24     47.81 o 
   0   4  22        2.15        4.36     20.97 o 
   1   4  22      399.32      367.72     31.44 o 
   2   4  22       26.81       23.74     17.95 o 
   3   4  22      932.22      954.84     43.06 o 
   4   4  22      316.32      374.74     32.78 o 
   5   4  22      223.76      209.21     27.91 o 
   6   4  22      641.91      605.54     54.61 o 
   7   4  22       17.67       28.35     29.24 o 
   8   4  22      282.15      236.06     39.07 o 
   9   4  22       14.70       30.23     29.85 o 
  10   4  22        6.78        7.15     27.82 o 
  11   4  22       47.93       86.94     34.16 o 
  12   4  22        3.68      -14.64     27.47 o 
  13   4  22       31.34       57.09     30.61 o 
  14   4  22        2.98      -12.80     28.05 o 
  15   4  22       13.99       14.04     54.20 o 
   0   5  22      207.45      189.50     45.85 o 
   1   5  22      104.28       99.64     24.04 o 
   2   5  22       19.42       25.36     19.67 o 
   3   5  22      286.43      352.37     34.26 o 
   4   5  22      587.73      547.14     40.46 o 
   5   5  22      498.73      472.17     46.62 o 
   6   5  22      210.96      262.35     38.79 o 
   7   5  22        3.99       -0.81     25.92 o 
   8   5  22      550.13      500.52     53.57 o 
   9   5  22      125.94      158.53     37.58 o 
  10   5  22       41.69       21.24     31.25 o 
  11   5  22        4.55      -27.99     27.99 o 
  12   5  22        3.75      -23.11     29.85 o 
  13   5  22       21.99       41.47     38.77 o 
  14   5  22       44.56       54.71     35.94 o 
   0   6  22       68.61       34.57     34.27 o 
   1   6  22       87.73       57.81     26.45 o 
   2   6  22       30.59       19.81     23.82 o 
   3   6  22      172.30      142.32     33.47 o 
   4   6  22       34.28       37.68     27.24 o 
   5   6  22       75.77       97.05     32.94 o 
   6   6  22        8.51       26.19     27.87 o 
   7   6  22        4.09       27.36     28.60 o 
   8   6  22       89.02       64.35     34.00 o 
   9   6  22        9.62       -6.96     29.85 o 
  10   6  22       11.60       21.14     31.89 o 
  11   6  22       19.95       20.68     31.98 o 
  12   6  22        2.22       -4.81     30.71 o 
  13   6  22        0.89       14.43     32.92 o 
   0   7  22       36.33       12.88     36.30 o 
   1   7  22       81.34       53.51     30.58 o 
   2   7  22       65.70       52.78     31.20 o 
   3   7  22       27.13       55.46     33.77 o 
   4   7  22       13.30      -10.36     30.38 o 
   5   7  22       47.85       35.38     33.83 o 
   6   7  22       64.08       74.52     36.62 o 
   7   7  22       96.32       59.82     40.59 o 
   8   7  22       66.69       43.56     39.23 o 
   9   7  22       32.11       28.96     34.21 o 
  10   7  22        3.56       -5.43     32.39 o 
  11   7  22        1.18      -11.20     32.96 o 
  12   7  22        5.25       -0.73     34.78 o 
   0   8  22        7.74       29.12     49.83 o 
   1   8  22       10.55       12.15     33.55 o 
   2   8  22        2.04       11.23     39.19 o 
   3   8  22       27.94       38.99     35.21 o 
   4   8  22        3.35       -6.46     31.70 o 
   5   8  22       38.13       66.58     39.32 o 
   6   8  22        9.57      -16.99     37.71 o 
   7   8  22       10.43      -16.95     37.86 o 
   8   8  22       20.20      -11.65     39.39 o 
   9   8  22       22.78       39.97     43.63 o 
  10   8  22        3.76       23.53     42.19 o 
   0   9  22       26.36       29.40     71.15 o 
   1   9  22        0.60        1.94     41.64 o 
   2   9  22        2.86       -0.56     40.79 o 
   3   9  22        0.63        3.07     41.70 o 
   4   9  22        2.92       -0.13     43.34 o 
   5   9  22        6.85       -3.82     52.30 o 
   6   9  22        3.86       16.64     53.40 o 
   7   9  22        0.81       22.26     43.75 o 
   0  10  22       12.20      -34.40     73.81 o 
   1  10  22        5.39      -20.92     83.97 o 
   2  10  22        0.81       -3.68     44.76 o 
   2   0  23       80.02       81.22     32.85 o 
   4   0  23      250.65      302.34     49.36 o 
   6   0  23      234.68      237.78     43.89 o 
   8   0  23       20.30       25.08     28.90 o 
  10   0  23      176.70      170.93     57.39 o 
  12   0  23      432.74      436.68     78.67 o 
  14   0  23      212.96      183.44     61.77 o 
  16   0  23        0.18       17.51     48.32 o 
   1   1  23      749.26      758.22     41.31 o 
   2   1  23       29.33       24.75     17.89 o 
   3   1  23       14.20        8.25     13.17 o 
   4   1  23       28.34       11.09     14.28 o 
   5   1  23      117.21      136.39     23.47 o 
   6   1  23      179.74      176.90     28.64 o 
   7   1  23      191.93      200.56     31.07 o 
   8   1  23      109.74      104.01     28.82 o 
   9   1  23      267.62      287.17     45.96 o 
  10   1  23       49.97       34.26     30.00 o 
  11   1  23        8.98        7.41     36.43 o 
  12   1  23       19.32        9.91     28.83 o 
  13   1  23      189.41      196.20     42.66 o 
  14   1  23        9.42       -7.52     29.07 o 
  15   1  23       18.91        9.71     30.62 o 
  16   1  23       13.69        5.89     31.97 o 
   1   2  23     1251.62     1270.81     46.25 o 
   2   2  23      773.55      787.01     38.99 o 
   3   2  23      171.70      148.03     22.92 o 
   4   2  23      578.34      499.68     94.82 o 
   5   2  23      142.46      155.58     21.73 o 
   6   2  23       19.85       15.23     15.90 o 
   7   2  23       89.65       87.74     24.54 o 
   8   2  23      302.52      328.11     38.78 o 
   9   2  23       29.11       45.10     28.93 o 
  10   2  23       20.28       21.98     25.86 o 
  11   2  23       52.55       60.45     29.19 o 
  12   2  23       43.51       29.35     27.47 o 
  13   2  23        4.42        9.51     25.30 o 
  14   2  23        3.60       24.71     27.46 o 
  15   2  23       28.95       24.18     28.70 o 
  16   2  23       22.18       11.31     28.17 o 
   1   3  23       13.31       21.40     16.10 o 
   2   3  23      101.23       98.33     20.39 o 
   3   3  23      231.00      203.79     24.43 o 
   4   3  23       87.66       84.63     19.79 o 
   5   3  23      307.92      196.91     43.31 o 
   6   3  23       13.58       31.82     20.56 o 
   7   3  23      281.02      332.41     35.82 o 
   8   3  23      388.99      440.05     39.20 o 
   9   3  23      170.82      149.99     37.52 o 
  10   3  23       55.42       48.14     31.14 o 
  11   3  23       11.95       12.10     28.31 o 
  12   3  23        5.02        7.95     26.89 o 
  13   3  23       36.11       54.43     30.38 o 
  14   3  23       10.65       12.11     28.00 o 
  15   3  23        1.83      -18.69     26.29 o 
  16   3  23       20.13       55.22     54.86 o 
   1   4  23       25.17       41.32     19.03 o 
   2   4  23       74.45       42.55     19.33 o 
   3   4  23      171.16      187.23     26.56 o 
   4   4  23       60.23       64.68     20.91 o 
   5   4  23       61.20       58.12     23.80 o 
   6   4  23      188.04      173.06     36.31 o 
   7   4  23       54.88       43.55     29.33 o 
   8   4  23       29.95       22.11     30.83 o 
   9   4  23       65.64       70.45     34.55 o 
  10   4  23       10.92       15.92     29.02 o 
  11   4  23        5.45      -12.01     28.27 o 
  12   4  23       14.66       36.56     31.03 o 
  13   4  23        1.56       -8.14     29.18 o 
  14   4  23        8.72       12.66     29.74 o 
  15   4  23        8.73        7.44     29.65 o 
   1   5  23       40.74       48.58     21.46 o 
   2   5  23      163.75      184.16     28.08 o 
   3   5  23      517.38      499.67     39.36 o 
   4   5  23      115.06       86.19     24.86 o 
   5   5  23      623.30      681.27     54.61 o 
   6   5  23      136.42      174.31     35.49 o 
   7   5  23       14.57       10.60     27.04 o 
   8   5  23       46.06       61.08     32.98 o 
   9   5  23       13.19       -3.51     27.96 o 
  10   5  23       13.69       10.33     31.53 o 
  11   5  23       27.10       23.32     33.73 o 
  12   5  23        6.24       -9.34     31.23 o 
  13   5  23        2.42       -2.51     32.42 o 
  14   5  23        3.04       14.83     32.89 o 
   1   6  23       74.09       76.25     26.77 o 
   2   6  23      250.24      244.47     36.03 o 
   3   6  23        7.86      -10.01     24.11 o 
   4   6  23      113.57       99.84     36.12 o 
   5   6  23       44.73       25.41     27.67 o 
   6   6  23        7.46        3.29     26.46 o 
   7   6  23       28.64       27.01     31.68 o 
   8   6  23        0.55       30.58     30.54 o 
   9   6  23       88.16       71.28     35.24 o 
  10   6  23        5.98       30.61     33.54 o 
  11   6  23       50.08       55.22     35.75 o 
  12   6  23        2.59      -19.56     30.36 o 
  13   6  23        1.09      -30.20     30.20 o 
   1   7  23        9.48       -5.67     27.30 o 
   2   7  23       13.79       24.81     32.34 o 
   3   7  23       38.15       53.68     34.48 o 
   4   7  23      125.88      143.73     41.63 o 
   5   7  23      194.78      210.08     45.52 o 
   6   7  23      154.86      166.02     43.22 o 
   7   7  23       64.76       73.20     42.21 o 
   8   7  23       40.30       75.66     42.54 o 
   9   7  23       14.73       21.73     38.86 o 
  10   7  23        5.78       44.31     40.61 o 
  11   7  23        4.42      -23.75     32.18 o 
  12   7  23        1.91       21.14     35.44 o 
   1   8  23       27.85       12.39     37.46 o 
   2   8  23        6.30      -10.19     36.47 o 
   3   8  23       17.61        4.75     33.02 o 
   4   8  23       76.14       55.56     38.89 o 
   5   8  23       68.03       74.50     40.59 o 
   6   8  23       81.81       84.76     47.79 o 
   7   8  23        5.65       -3.35     40.03 o 
   8   8  23       14.01       25.31     43.14 o 
   9   8  23        4.15       -6.69     39.75 o 
  10   8  23        5.54       13.55     43.51 o 
   1   9  23        7.54       36.73     44.31 o 
   2   9  23        1.40       25.30     43.28 o 
   3   9  23        3.63       -5.76     41.38 o 
   4   9  23       10.45       -3.83     43.44 o 
   5   9  23        3.35       11.13     52.56 o 
   6   9  23        1.71       22.64     56.30 o 
   7   9  23        4.21      -27.47     42.27 o 
   0   0  24     1664.49     1556.45    121.65 o 
   2   0  24      320.61      298.24     49.15 o 
   4   0  24     1186.63     1335.97     76.49 o 
   6   0  24       62.49       60.57     31.86 o 
   8   0  24       17.97       28.77     32.39 o 
  10   0  24      402.38      315.62     71.32 o 
  12   0  24       46.53       77.41     49.88 o 
  14   0  24       30.27       78.19     54.26 o 
  16   0  24       35.54        9.85     46.76 o 
   0   1  24      201.77      186.38     42.08 o 
   1   1  24      469.23      517.04     43.40 o 
   2   1  24       32.35       44.89     17.28 o 
   3   1  24       14.78        2.83     14.65 o 
   4   1  24       22.04       21.78     15.70 o 
   5   1  24      716.60      737.23     51.55 o 
   6   1  24       35.50       28.89     20.83 o 
   7   1  24       98.87       74.76     25.28 o 
   8   1  24      226.93      221.55     37.04 o 
   9   1  24       33.10       39.07     30.02 o 
  10   1  24       11.16        2.99     27.49 o 
  11   1  24        3.68       -5.40     28.68 o 
  12   1  24        2.94      -10.49     27.89 o 
  13   1  24      125.60      131.32     39.53 o 
  14   1  24       18.12       46.93     33.16 o 
  15   1  24       16.04       -0.73     31.45 o 
  16   1  24       11.92       22.22     33.10 o 
   0   2  24      890.34      989.56     64.73 o 
   1   2  24      509.32      498.36     36.26 o 
   2   2  24       34.65       53.61     18.79 o 
   3   2  24      537.16      563.14     37.48 o 
   4   2  24      268.68      232.80     44.76 o 
   5   2  24       74.77       54.90     18.82 o 
   6   2  24      560.61      559.22     38.76 o 
   7   2  24       86.24       92.67     25.91 o 
   8   2  24      141.65      137.15     31.60 o 
   9   2  24      289.46      305.19     44.00 o 
  10   2  24       58.45       25.21     28.35 o 
  11   2  24        7.82        8.80     26.51 o 
  12   2  24       20.10       47.89     30.05 o 
  13   2  24       14.51       12.67     28.02 o 
  14   2  24       20.28        8.40     28.69 o 
  15   2  24       41.41       34.75     31.38 o 
  16   2  24        0.50       17.45     28.07 o 
   0   3  24       26.90       42.89     27.10 o 
   1   3  24       18.27       17.97     17.65 o 
   2   3  24      172.47      210.02     25.81 o 
   3   3  24       43.14       42.66     18.48 o 
   4   3  24      174.54      225.42     26.31 o 
   5   3  24       17.52       18.73     15.11 o 
   6   3  24      402.80      364.60     39.83 o 
   7   3  24      620.97      597.51     53.08 o 
   8   3  24      136.14      100.89     31.00 o 
   9   3  24       13.50       15.74     28.53 o 
  10   3  24       14.94        8.44     28.03 o 
  11   3  24        1.91       15.86     27.27 o 
  12   3  24       11.09       33.20     29.97 o 
  13   3  24        2.18       16.09     28.13 o 
  14   3  24       72.69       16.07     30.23 o 
  15   3  24        4.50       20.58     29.07 o 
   0   4  24       19.46       35.32     30.41 o 
   1   4  24       91.14       93.86     22.14 o 
   2   4  24       21.26       17.22     17.94 o 
   3   4  24      103.69       70.13     21.80 o 
   4   4  24        0.97        6.96     18.66 o 
   5   4  24      104.18       79.22     25.14 o 
   6   4  24       45.55       26.74     28.89 o 
   7   4  24       95.83       70.44     31.46 o 
   8   4  24       26.52       -6.57     30.51 o 
   9   4  24       14.85       20.84     30.37 o 
  10   4  24       26.64       11.94     30.05 o 
  11   4  24       18.88       17.44     30.98 o 
  12   4  24        5.01        5.21     29.55 o 
  13   4  24       45.05       43.19     32.85 o 
  14   4  24       52.81      104.42     37.86 o 
  15   4  24       13.36       37.00     32.89 o 
   0   5  24      987.49      908.83     77.96 o 
   1   5  24      271.69      225.79     32.65 o 
   2   5  24       78.78       78.43     23.64 o 
   3   5  24      186.69      184.34     28.97 o 
   4   5  24       75.80       61.79     29.21 o 
   5   5  24      429.53      455.37     47.13 o 
   6   5  24       81.11       72.63     29.92 o 
   7   5  24      463.27      435.97     47.41 o 
   8   5  24      140.92      148.20     38.32 o 
   9   5  24        3.18       24.17     30.26 o 
  10   5  24        0.94       29.40     33.93 o 
  11   5  24       51.67       87.39     39.76 o 
  12   5  24        5.65       -3.26     32.29 o 
  13   5  24        8.26        4.61     34.09 o 
  14   5  24        3.08       19.13     34.63 o 
   0   6  24       38.52       45.92     37.46 o 
   1   6  24        3.05       -8.33     22.42 o 
   2   6  24        7.96       -5.81     22.72 o 
   3   6  24        0.57       15.03     30.25 o 
   4   6  24      126.74      109.06     36.91 o 
   5   6  24       41.21       44.26     29.35 o 
   6   6  24        2.50       10.32     28.05 o 
   7   6  24       12.84       10.14     30.93 o 
   8   6  24       22.61        9.03     30.54 o 
   9   6  24        7.11      -27.88     29.29 o 
  10   6  24       10.90       -2.24     31.23 o 
  11   6  24        4.72       28.00     32.81 o 
  12   6  24       30.56       20.43     34.46 o 
  13   6  24       20.17       28.84     35.58 o 
   0   7  24      306.89      365.50     60.15 o 
   1   7  24       33.29       33.03     29.60 o 
   2   7  24        3.73       -1.07     30.87 o 
   3   7  24       44.24       14.13     32.88 o 
   4   7  24      118.10      106.82     39.30 o 
   5   7  24       41.87      102.87     38.63 o 
   6   7  24       17.07        6.57     33.13 o 
   7   7  24       37.77       34.14     38.64 o 
   8   7  24        9.38       23.21     38.73 o 
   9   7  24       68.95       65.28     43.27 o 
  10   7  24        8.35       17.84     37.90 o 
  11   7  24        1.57      -17.71     37.90 o 
   0   8  24        5.84       -7.24     53.40 o 
   1   8  24       49.95       62.31     43.29 o 
   2   8  24        8.04      -28.41     37.34 o 
   3   8  24        0.42       -6.86     34.05 o 
   4   8  24      166.93      203.71     49.53 o 
   5   8  24       62.82       45.16     39.60 o 
   6   8  24        3.80        6.70     41.45 o 
   7   8  24        2.02       57.67     44.68 o 
   8   8  24        0.21      -33.42     37.24 o 
   9   8  24        1.58      -37.81     37.81 o 
   0   9  24        2.22       11.73     71.15 o 
   1   9  24        3.11      -11.65     49.45 o 
   2   9  24        2.30       17.35     44.01 o 
   3   9  24       24.51       44.45     46.85 o 
   4   9  24        1.46      -23.55     40.56 o 
   5   9  24        0.14       11.42     56.55 o 
   6   9  24        8.17       28.31     57.34 o 
   2   0  25      322.26      350.11     53.96 o 
   4   0  25      169.31      207.25     35.59 o 
   6   0  25      581.64      627.33     68.83 o 
   8   0  25      245.35      278.69     67.72 o 
  10   0  25      529.71      465.96     84.62 o 
  12   0  25      325.59      409.60     80.23 o 
  14   0  25       30.69       31.12     49.10 o 
  16   0  25       52.91       27.52     51.92 o 
   1   1  25      474.89      497.98     44.40 o 
   2   1  25       30.94       37.80     17.15 o 
   3   1  25        2.45        3.19     14.93 o 
   4   1  25      608.68      631.00     37.08 o 
   5   1  25      166.34      170.00     26.33 o 
   6   1  25       83.14      118.29     28.12 o 
   7   1  25       45.19       46.87     24.32 o 
   8   1  25      164.80      145.27     33.99 o 
   9   1  25        4.46       40.38     30.79 o 
  10   1  25       96.19      119.32     39.87 o 
  11   1  25      168.97      151.59     41.60 o 
  12   1  25       15.74       24.18     31.70 o 
  13   1  25        4.66       32.78     32.09 o 
  14   1  25       23.16       20.84     34.45 o 
  15   1  25        8.93        7.82     32.86 o 
  16   1  25        0.56      -23.59     29.62 o 
   1   2  25       52.10       61.54     21.16 o 
   2   2  25       30.16       27.61     17.24 o 
   3   2  25      546.58      591.02     39.16 o 
   4   2  25      200.19      125.49     28.90 o 
   5   2  25     1130.35     1132.34     45.64 o 
   6   2  25     2459.36     2396.32     95.08 o 
   7   2  25       63.55       44.35     26.68 o 
   8   2  25       58.98       70.70     27.88 o 
   9   2  25      102.16       95.28     33.98 o 
  10   2  25       96.02      127.39     36.67 o 
  11   2  25        0.90        9.85     28.15 o 
  12   2  25       23.52        8.88     28.15 o 
  13   2  25        8.60       14.64     28.26 o 
  14   2  25       61.13       45.64     32.20 o 
  15   2  25        3.30        3.87     29.96 o 
  16   2  25       20.94       -2.34     32.16 o 
   1   3  25        9.10        3.67     17.25 o 
   2   3  25       14.79        7.89     18.20 o 
   3   3  25      238.00      227.56     31.52 o 
   4   3  25      111.16      110.43     23.77 o 
   5   3  25      461.45      433.25     42.57 o 
   6   3  25      918.96      864.91     55.88 o 
   7   3  25       33.42       27.13     26.79 o 
   8   3  25      379.54      365.22     51.71 o 
   9   3  25      184.31      128.11     38.40 o 
  10   3  25       33.82       47.41     32.47 o 
  11   3  25       73.95       68.68     33.76 o 
  12   3  25        9.88       14.12     29.62 o 
  13   3  25       13.91       22.74     30.99 o 
  14   3  25       92.98      102.92     37.85 o 
  15   3  25       11.27       10.41     29.62 o 
   1   4  25      154.07      179.21     28.95 o 
   2   4  25       30.87       28.85     19.80 o 
   3   4  25      317.05      329.88     32.73 o 
   4   4  25       35.17       35.51     22.49 o 
   5   4  25      109.00      105.83     27.11 o 
   6   4  25        4.41       28.88     29.02 o 
   7   4  25       10.47       20.59     29.45 o 
   8   4  25       18.14        7.81     32.52 o 
   9   4  25      125.37      112.51     38.36 o 
  10   4  25        0.22      -11.78     29.39 o 
  11   4  25       14.01       -0.27     30.60 o 
  12   4  25        2.23      -28.02     28.02 o 
  13   4  25       83.75      125.92     40.66 o 
  14   4  25       13.58        7.37     52.26 o 
  15   4  25        7.53       13.71     31.17 o 
   1   5  25      669.22      650.07     48.14 o 
   2   5  25      169.72      190.48     31.71 o 
   3   5  25       55.82       30.64     22.20 o 
   4   5  25       13.69       28.68     26.25 o 
   5   5  25      335.35      347.85     43.73 o 
   6   5  25       48.52       59.24     29.22 o 
   7   5  25       55.27       72.08     33.47 o 
   8   5  25       17.42        6.50     29.34 o 
   9   5  25        9.57        5.78     29.30 o 
  10   5  25        6.42       62.48     54.55 o 
  11   5  25       10.53        4.87     33.76 o 
  12   5  25        9.94       11.65     34.28 o 
  13   5  25      106.86      102.85     42.50 o 
  14   5  25       12.93       -2.24     35.28 o 
   1   6  25       11.35        4.86     24.11 o 
   2   6  25        7.12      -17.12     23.98 o 
   3   6  25       23.28      -13.74     27.75 o 
   4   6  25        5.28       41.23     32.16 o 
   5   6  25       60.98       67.39     34.29 o 
   6   6  25        7.19      -14.51     25.20 o 
   7   6  25       55.57       46.30     33.68 o 
   8   6  25       14.03       12.87     31.49 o 
   9   6  25        5.82        8.89     33.18 o 
  10   6  25        8.48       -2.83     31.81 o 
  11   6  25       11.18       16.69     34.03 o 
  12   6  25       18.07        5.04     33.58 o 
  13   6  25       36.09       49.73     57.86 o 
   1   7  25       28.26       23.37     29.61 o 
   2   7  25      124.47      110.48     39.01 o 
   3   7  25       14.22        0.62     30.99 o 
   4   7  25       22.99       34.00     34.58 o 
   5   7  25       48.49       55.80     37.09 o 
   6   7  25       14.85        6.35     38.57 o 
   7   7  25       22.23       56.19     41.53 o 
   8   7  25       15.33       41.93     40.80 o 
   9   7  25        8.67        5.96     39.13 o 
  10   7  25        5.71       -5.00     38.58 o 
  11   7  25       28.18       59.61     43.55 o 
   1   8  25       30.38       14.85     39.82 o 
   2   8  25        1.98       16.88     40.29 o 
   3   8  25        4.70      -19.61     38.13 o 
   4   8  25       12.83        4.99     35.88 o 
   5   8  25       15.07       15.65     37.05 o 
   6   8  25       33.87       49.70     45.20 o 
   7   8  25       20.25       14.06     42.98 o 
   8   8  25       11.89      -11.64     40.66 o 
   9   8  25        5.03        0.97     41.38 o 
   1   9  25        5.11        2.96     52.54 o 
   2   9  25        0.72      -22.48     41.13 o 
   3   9  25        2.61      -27.39     42.20 o 
   4   9  25        0.73       16.49     46.55 o 
   5   9  25        1.57        8.21     53.79 o 
   6   9  25        3.74       15.55     56.04 o 
   0   0  26       65.96       65.37     48.01 o 
   2   0  26      459.91      469.70     63.00 o 
   4   0  26     2016.03     1940.60    108.96 o 
   6   0  26      273.02      224.37     67.09 o 
   8   0  26      269.43      213.64     64.12 o 
  10   0  26      193.87      246.62     68.34 o 
  12   0  26      328.67      286.52     73.66 o 
  14   0  26       91.07       57.70     53.48 o 
  16   0  26       49.44       52.07     51.76 o 
   0   1  26       60.72       62.08     32.77 o 
   1   1  26       28.51       47.56     26.24 o 
   2   1  26      154.41      127.93     22.80 o 
   3   1  26       94.44       97.31     22.59 o 
   4   1  26      131.94      116.89     22.11 o 
   5   1  26        2.01       77.72     71.07 o 
   6   1  26      214.26      252.12     35.85 o 
   7   1  26       73.34       96.15     28.17 o 
   8   1  26        6.39       -7.91     28.69 o 
   9   1  26       64.27       70.05     35.93 o 
  10   1  26       66.73       68.78     40.97 o 
  11   1  26       10.23       24.44     32.79 o 
  12   1  26       44.88       13.56     33.44 o 
  13   1  26       21.08       27.01     33.92 o 
  14   1  26        0.77      -20.29     31.34 o 
  15   1  26        0.07       22.79     34.73 o 
  16   1  26        2.02       -7.08     34.14 o 
   0   2  26       17.58        9.26     24.90 o 
   1   2  26      115.24       88.83     23.84 o 
   2   2  26      101.79       92.80     22.20 o 
   3   2  26      256.63      246.22     28.97 o 
   4   2  26       57.45       40.79     15.89 o 
   5   2  26     1782.55     1623.47     68.85 o 
   6   2  26       81.96      118.86     30.62 o 
   7   2  26      620.15      579.77     58.40 o 
   8   2  26      134.66      142.36     48.40 o 
   9   2  26       56.20       33.78     30.21 o 
  10   2  26       76.35      111.56     35.55 o 
  11   2  26       41.42       20.09     29.93 o 
  12   2  26       33.07       56.91     32.89 o 
  13   2  26        0.24        4.39     28.43 o 
  14   2  26       15.69       30.52     34.79 o 
  15   2  26        0.51       28.55     33.38 o 
   0   3  26      720.73      805.05     68.30 o 
   1   3  26       36.99       36.95     19.81 o 
   2   3  26       88.46       94.42     23.70 o 
   3   3  26       66.66       73.87     24.33 o 
   4   3  26       11.95        4.79     21.25 o 
   5   3  26       49.83       40.30     25.12 o 
   6   3  26      109.95      113.58     32.46 o 
   7   3  26      457.43      522.77     51.41 o 
   8   3  26       84.13       63.04     34.07 o 
   9   3  26       31.67       10.33     30.90 o 
  10   3  26       86.32       63.10     34.39 o 
  11   3  26       13.75       30.40     31.06 o 
  12   3  26        6.24       14.00     29.74 o 
  13   3  26       36.46       52.09     34.18 o 
  14   3  26       76.21       89.66     37.83 o 
  15   3  26       10.46        2.28     30.52 o 
   0   4  26     1345.66     1420.15     83.61 o 
   1   4  26      177.84      157.96     28.62 o 
   2   4  26      115.26      106.58     26.00 o 
   3   4  26       33.85       48.66     21.68 o 
   4   4  26       75.30       82.14     26.28 o 
   5   4  26       49.24       73.37     28.86 o 
   6   4  26       48.82       33.16     30.10 o 
   7   4  26       40.75       55.14     31.05 o 
   8   4  26       20.05       15.76     32.84 o 
   9   4  26      186.99      163.13     45.64 o 
  10   4  26       46.40       25.66     33.95 o 
  11   4  26       62.83       16.70     33.24 o 
  12   4  26        2.13       -5.33     31.31 o 
  13   4  26        7.43        8.81     33.73 o 
  14   4  26       18.00       13.29     34.48 o 
   0   5  26      257.66      190.35     46.13 o 
   1   5  26      467.58      439.45     42.23 o 
   2   5  26       94.63      132.32     30.03 o 
   3   5  26      264.83      244.56     38.36 o 
   4   5  26       49.99       39.36     27.01 o 
   5   5  26       99.90      101.61     31.47 o 
   6   5  26        5.26        2.48     25.95 o 
   7   5  26       48.88       29.56     27.42 o 
   8   5  26       16.36      -21.19     27.20 o 
   9   5  26        6.36       11.60     29.70 o 
  10   5  26        4.30        0.46     29.10 o 
  11   5  26       31.05       13.74     34.40 o 
  12   5  26        7.85       35.08     36.01 o 
  13   5  26       16.86       66.81     39.70 o 
   0   6  26        6.03       17.98     34.65 o 
   1   6  26        0.65        7.02     23.72 o 
   2   6  26        0.05        2.42     28.75 o 
   3   6  26        1.15       -0.38     28.96 o 
   4   6  26       11.74       37.17     31.72 o 
   5   6  26      123.15      146.37     39.32 o 
   6   6  26        9.87       -2.90     30.09 o 
   7   6  26        3.30      -10.64     34.61 o 
   8   6  26        8.20       -7.77     30.55 o 
   9   6  26       35.66       27.93     33.99 o 
  10   6  26       22.21       66.98     37.65 o 
  11   6  26        2.16      -13.56     33.94 o 
  12   6  26        1.23        5.58     34.57 o 
   0   7  26      102.90       95.36     55.98 o 
   1   7  26        7.78       10.86     31.91 o 
   2   7  26        7.91        3.62     31.43 o 
   3   7  26       76.32       93.39     37.96 o 
   4   7  26       81.87      104.96     39.90 o 
   5   7  26      127.27      118.18     41.76 o 
   6   7  26       23.78       31.28     38.59 o 
   7   7  26      185.60      148.07     49.25 o 
   8   7  26        5.11        7.34     40.18 o 
   9   7  26       27.43       32.72     42.28 o 
  10   7  26       10.24      -20.98     37.97 o 
  11   7  26        5.16       -2.48     39.56 o 
   0   8  26        1.24       24.08     68.96 o 
   1   8  26        2.97       -3.19     37.73 o 
   2   8  26        0.46      -15.76     36.99 o 
   3   8  26        2.73      -13.47     39.90 o 
   4   8  26        1.67      -32.41     32.41 o 
   5   8  26        6.62      -17.90     42.07 o 
   6   8  26       49.26       48.82     45.89 o 
   7   8  26       37.64       47.28     45.86 o 
   8   8  26       12.08      -12.81     40.77 o 
   0   9  26       21.84      -28.30     68.33 o 
   1   9  26        0.22       65.11     59.37 o 
   2   9  26        2.34      -14.66     52.61 o 
   3   9  26        0.22      -14.99     42.45 o 
   4   9  26        0.31      -14.42     53.23 o 
   5   9  26        4.49       23.90     57.17 o 
   2   0  27       68.54      148.28     42.70 o 
   4   0  27      124.87      147.69     33.50 o 
   6   0  27       89.50      124.97     42.18 o 
   8   0  27       31.04       42.22     46.76 o 
  10   0  27      288.14      319.98     77.26 o 
  12   0  27      117.76      149.81     63.18 o 
  14   0  27       23.55       27.37     50.66 o 
  16   0  27        8.66      -18.92     46.44 o 
   1   1  27      224.54      285.47     53.47 o 
   2   1  27       94.69      105.43     22.33 o 
   3   1  27      113.04       91.06     22.44 o 
   4   1  27      670.02      658.72     44.95 o 
   5   1  27       29.29       38.75     24.65 o 
   6   1  27       45.38       47.05     25.30 o 
   7   1  27       34.50       22.66     23.25 o 
   8   1  27       94.63      106.20     38.14 o 
   9   1  27       44.20       -5.01     30.72 o 
  10   1  27       86.85       71.03     37.17 o 
  11   1  27      262.73      233.93     49.24 o 
  12   1  27        9.38       -6.52     31.14 o 
  13   1  27       61.69       63.34     37.51 o 
  14   1  27       10.57       26.76     35.36 o 
  15   1  27       16.92      -19.17     32.59 o 
   1   2  27      264.28      284.85     34.05 o 
   2   2  27      120.49      118.80     26.01 o 
   3   2  27      449.45      474.12     41.75 o 
   4   2  27      264.47      192.30     61.95 o 
   5   2  27      583.28      669.91     55.01 o 
   6   2  27      319.45      300.77     41.37 o 
   7   2  27       24.19       82.44     52.38 o 
   8   2  27      342.66      278.44     54.66 o 
   9   2  27      207.01      185.69     46.84 o 
  10   2  27       70.73       95.00     40.61 o 
  11   2  27        8.08       36.91     34.82 o 
  12   2  27       10.42       57.38     38.34 o 
  13   2  27        7.24      -25.22     30.97 o 
  14   2  27        7.31      -11.13     34.13 o 
  15   2  27        2.16        1.83     33.46 o 
   1   3  27      316.45      335.29     34.33 o 
   2   3  27       31.56       49.08     21.13 o 
   3   3  27       34.32        8.04     21.74 o 
   4   3  27      323.55      361.17     58.58 o 
   5   3  27       83.71       80.44     30.27 o 
   6   3  27      158.18      213.07     49.84 o 
   7   3  27       10.83       12.84     26.93 o 
   8   3  27       64.40       72.82     35.53 o 
   9   3  27       49.19       45.60     33.44 o 
  10   3  27       15.00       10.68     30.84 o 
  11   3  27       41.44       78.07     35.61 o 
  12   3  27        7.13       27.35     32.22 o 
  13   3  27       19.57       45.83     34.17 o 
  14   3  27       18.34        3.94     32.61 o 
  15   3  27        7.82        4.56     32.92 o 
   1   4  27      174.33      154.14     29.54 o 
   2   4  27       40.96       29.56     22.70 o 
   3   4  27       22.91       19.29     20.69 o 
   4   4  27       14.82       -6.98     21.60 o 
   5   4  27      188.54      217.59     37.00 o 
   6   4  27       58.09       51.25     32.04 o 
   7   4  27       10.65       18.77     28.17 o 
   8   4  27      185.21      218.80     46.71 o 
   9   4  27       14.21        6.46     32.55 o 
  10   4  27       12.40        9.46     31.95 o 
  11   4  27        1.49       -5.21     31.07 o 
  12   4  27        8.24       -6.78     32.24 o 
  13   4  27       88.37      102.10     42.00 o 
  14   4  27        7.93       -8.70     32.85 o 
   1   5  27        7.67       28.04     24.76 o 
   2   5  27       13.86        9.37     22.55 o 
   3   5  27       15.02        7.61     25.41 o 
   4   5  27       38.85       23.48     26.25 o 
   5   5  27        0.32       -4.20     25.00 o 
   6   5  27        5.68       -8.61     25.77 o 
   7   5  27       10.86       11.97     30.51 o 
   8   5  27       25.97       -1.81     29.66 o 
   9   5  27        6.44        3.31     29.55 o 
  10   5  27        2.09       -1.74     31.14 o 
  11   5  27        6.68       -3.08     34.45 o 
  12   5  27       14.53       47.88     39.70 o 
  13   5  27        0.96       30.51     36.77 o 
   1   6  27       26.26       37.52     26.60 o 
   2   6  27        1.19      -26.50     26.50 o 
   3   6  27       36.03        9.96     29.69 o 
   4   6  27        6.24      -23.06     28.54 o 
   5   6  27       49.86       48.76     34.88 o 
   6   6  27       34.69       17.14     33.10 o 
   7   6  27       22.50       13.26     37.16 o 
   8   6  27       29.66       26.00     38.21 o 
   9   6  27        2.20       -1.27     32.27 o 
  10   6  27        1.96       47.84     35.72 o 
  11   6  27       14.34      -11.09     33.97 o 
  12   6  27       12.46       13.98     36.88 o 
   1   7  27       58.88       10.13     33.45 o 
   2   7  27       14.24       45.23     35.79 o 
   3   7  27       46.77       31.15     35.44 o 
   4   7  27       55.87       69.91     38.80 o 
   5   7  27      110.83      121.37     42.85 o 
   6   7  27       99.36       32.43     56.81 o 
   7   7  27        4.98        4.74     39.82 o 
   8   7  27       10.46       20.60     39.58 o 
   9   7  27       19.70      -33.41     36.04 o 
  10   7  27        3.95      -27.98     37.92 o 
   1   8  27       22.20       32.54     51.23 o 
   2   8  27        8.79      -21.94     43.61 o 
   3   8  27        0.24      -11.52     39.34 o 
   4   8  27       31.31       28.21     38.67 o 
   5   8  27       13.48        8.26     44.06 o 
   6   8  27        6.10       64.14     47.49 o 
   7   8  27        2.02       -0.55     43.07 o 
   8   8  27        2.42       -5.41     43.02 o 
   1   9  27        2.74        9.95     55.12 o 
   2   9  27       18.34       31.04     55.36 o 
   3   9  27        9.60       -3.18     44.70 o 
   4   9  27        3.52        2.41     55.75 o 
   0   0  28       15.15       66.30     52.07 o 
   2   0  28     1430.85     1468.04     91.87 o 
   4   0  28      440.53      430.77     64.42 o 
   6   0  28      183.78      168.95     47.78 o 
   8   0  28       49.56       49.73     48.48 o 
  10   0  28       98.37      159.66     66.15 o 
  12   0  28       26.54       62.24     54.26 o 
  14   0  28       28.35       -5.79     48.79 o 
   0   1  28      165.42      135.65     42.01 o 
   1   1  28       22.25       24.63     22.72 o 
   2   1  28       26.55       18.14     19.77 o 
   3   1  28      145.78      105.16     24.47 o 
   4   1  28      246.42      239.35     37.40 o 
   5   1  28      238.65      277.19     39.12 o 
   6   1  28      146.31      116.67     31.26 o 
   7   1  28       46.68       47.54     29.38 o 
   8   1  28       51.19      100.98     39.56 o 
   9   1  28       94.67       66.52     39.38 o 
  10   1  28      146.93      108.78     42.22 o 
  11   1  28       99.36       85.63     40.71 o 
  12   1  28       21.25       22.75     36.62 o 
  13   1  28       16.79        1.95     34.25 o 
  14   1  28       38.89       42.65     38.98 o 
  15   1  28       19.74        2.92     35.39 o 
   0   2  28       89.64       69.43     31.53 o 
   1   2  28      240.04      232.06     32.78 o 
   2   2  28      218.49      219.44     31.86 o 
   3   2  28       98.64       91.58     25.60 o 
   4   2  28      527.40      526.86     50.59 o 
   5   2  28      205.13      245.16     39.02 o 
   6   2  28      125.11      134.81     32.61 o 
   7   2  28        7.80       -0.03     28.01 o 
   8   2  28      101.73      115.89     43.02 o 
   9   2  28       81.54       76.65     39.26 o 
  10   2  28       40.47       24.48     34.28 o 
  11   2  28        4.82       15.56     35.33 o 
  12   2  28       22.89       22.52     35.44 o 
  13   2  28        5.83       10.93     36.06 o 
  14   2  28       42.57       53.91     40.01 o 
  15   2  28       12.17      -27.47     33.57 o 
   0   3  28      943.99      984.67     72.09 o 
   1   3  28      463.91      481.38     41.09 o 
   2   3  28      103.51      107.00     25.60 o 
   3   3  28       35.84       42.40     23.92 o 
   4   3  28      628.22      647.59     57.22 o 
   5   3  28      160.22      180.82     37.65 o 
   6   3  28      686.24      628.17     64.95 o 
   7   3  28      201.69      210.15     39.72 o 
   8   3  28      116.76      127.26     40.64 o 
   9   3  28        3.19      -21.23     28.52 o 
  10   3  28        8.53       47.46     34.53 o 
  11   3  28       14.52      -11.73     31.37 o 
  12   3  28        6.20      -23.42     29.93 o 
  13   3  28       67.07      138.82     42.39 o 
  14   3  28       31.19       41.83     36.18 o 
   0   4  28       29.83       54.29     34.20 o 
   1   4  28      123.25      114.09     28.48 o 
   2   4  28       54.80       44.41     24.36 o 
   3   4  28       81.51       37.19     25.68 o 
   4   4  28      128.08       97.49     28.46 o 
   5   4  28      199.60      174.48     35.43 o 
   6   4  28       21.15       22.58     29.12 o 
   7   4  28        5.45      -25.83     25.83 o 
   8   4  28       53.69       53.68     36.28 o 
   9   4  28       31.73       15.74     33.82 o 
  10   4  28        4.01       12.14     32.24 o 
  11   4  28        5.94       13.13     33.19 o 
  12   4  28       22.54        1.21     33.91 o 
  13   4  28       39.84       88.65     40.07 o 
  14   4  28        9.37       28.21     35.30 o 
   0   5  28       63.32      114.20     41.52 o 
   1   5  28       97.19       66.53     27.32 o 
   2   5  28        8.06        2.79     24.53 o 
   3   5  28       10.88       -4.20     28.13 o 
   4   5  28       10.43       11.68     32.45 o 
   5   5  28       16.92       16.08     27.44 o 
   6   5  28       10.42       -0.10     26.71 o 
   7   5  28      177.84      181.92     42.66 o 
   8   5  28        4.93       -5.41     30.10 o 
   9   5  28        1.39       -0.55     29.16 o 
  10   5  28        8.30       -1.81     30.77 o 
  11   5  28        0.09      -21.56     33.25 o 
  12   5  28       72.61       89.81     43.64 o 
  13   5  28        3.46       -4.07     36.95 o 
   0   6  28      317.22      248.17     53.74 o 
   1   6  28       37.82       56.13     30.93 o 
   2   6  28       11.42       10.96     31.46 o 
   3   6  28       51.26       29.62     32.73 o 
   4   6  28        8.52       30.50     32.14 o 
   5   6  28       31.44       38.74     33.97 o 
   6   6  28        4.93        1.46     31.60 o 
   7   6  28       26.26       33.63     38.24 o 
   8   6  28        0.21      -27.59     34.38 o 
   9   6  28        1.00      -12.50     34.91 o 
  10   6  28        0.14        9.18     36.83 o 
  11   6  28        1.25       -2.36     34.33 o 
  12   6  28       11.31        0.17     38.82 o 
   0   7  28       25.65        2.19     64.11 o 
   1   7  28       30.01      -14.58     36.86 o 
   2   7  28        5.59       -3.11     31.94 o 
   3   7  28       26.72       11.92     34.27 o 
   4   7  28       87.41       59.81     37.06 o 
   5   7  28       23.64       44.60     37.35 o 
   6   7  28       24.56       43.28     43.44 o 
   7   7  28      127.43      118.01     50.45 o 
   8   7  28        5.80      -14.09     37.95 o 
   9   7  28       13.68       17.63     40.90 o 
  10   7  28        9.82      -37.86     37.86 o 
   0   8  28       28.36       95.07     79.28 o 
   1   8  28        7.21      -16.05     46.44 o 
   2   8  28        0.47       14.72     42.17 o 
   3   8  28        7.77       20.08     42.50 o 
   4   8  28        9.25       -4.59     37.73 o 
   5   8  28       64.15       23.87     46.10 o 
   6   8  28       10.31        1.88     44.44 o 
   7   8  28        0.02        3.43     43.17 o 
   0   9  28        5.62       19.70     81.78 o 
   1   9  28        5.43       -5.42     53.61 o 
   2   9  28        4.55       14.41     54.81 o 
   3   9  28        2.59      -13.91     54.12 o 
   2   0  29       33.10       68.88     37.70 o 
   4   0  29      308.41      364.99     62.28 o 
   6   0  29      512.41      587.68     88.77 o 
   8   0  29       15.83      -37.84     37.84 o 
  10   0  29       54.09       98.36     59.27 o 
  12   0  29       49.20       20.33     51.76 o 
  14   0  29       31.66       45.66     55.51 o 
   1   1  29       25.19       30.31     24.22 o 
   2   1  29      297.49      317.72     35.66 o 
   3   1  29      117.38       93.15     24.49 o 
   4   1  29      456.02      454.34     48.35 o 
   5   1  29     1010.92      970.75     60.32 o 
   6   1  29       37.70       37.12     26.76 o 
   7   1  29       38.04       25.42     29.44 o 
   8   1  29      109.28       89.96     39.87 o 
   9   1  29       46.21       49.96     37.00 o 
  10   1  29      164.65      183.27     49.87 o 
  11   1  29       33.19       47.25     38.29 o 
  12   1  29        8.87       47.46     37.87 o 
  13   1  29        8.04       24.20     37.78 o 
  14   1  29       20.02       29.73     38.24 o 
  15   1  29        1.51       -1.93     34.79 o 
   1   2  29       42.79       29.76     22.22 o 
   2   2  29      333.86      388.23     39.86 o 
   3   2  29        7.05        2.18     25.34 o 
   4   2  29      100.37       99.89     31.99 o 
   5   2  29       82.73      110.65     32.91 o 
   6   2  29        2.17       16.66     25.92 o 
   7   2  29       44.91       53.63     31.69 o 
   8   2  29       55.01       88.34     42.23 o 
   9   2  29       25.95       45.70     36.35 o 
  10   2  29       23.72       32.05     36.47 o 
  11   2  29       58.99       56.50     39.20 o 
  12   2  29       55.86       64.53     41.22 o 
  13   2  29        1.59       14.34     35.75 o 
  14   2  29       18.50       37.12     40.03 o 
  15   2  29       18.21      -20.59     34.16 o 
   1   3  29      135.21      129.55     28.11 o 
   2   3  29      144.54      136.20     28.04 o 
   3   3  29       74.79       70.54     30.26 o 
   4   3  29      373.76      327.95     44.59 o 
   5   3  29       21.07        4.15     27.18 o 
   6   3  29       35.07       61.31     33.98 o 
   7   3  29        1.11      -12.73     29.44 o 
   8   3  29       68.51       87.96     43.61 o 
   9   3  29       32.24       22.65     33.21 o 
  10   3  29       18.04       63.07     37.12 o 
  11   3  29       38.17       25.64     34.05 o 
  12   3  29       23.27       29.59     34.57 o 
  13   3  29        6.24       33.69     35.31 o 
  14   3  29        8.11       -4.71     31.95 o 
   1   4  29      284.67      250.49     34.75 o 
   2   4  29        8.12       16.82     23.08 o 
   3   4  29       87.92       59.25     28.16 o 
   4   4  29      231.36      193.18     36.15 o 
   5   4  29       26.87       18.51     25.83 o 
   6   4  29       63.56       62.23     32.96 o 
   7   4  29       67.07       64.25     32.83 o 
   8   4  29       52.69       23.65     34.92 o 
   9   4  29        6.93       29.24     34.13 o 
  10   4  29       20.30        8.23     33.74 o 
  11   4  29       21.25       -8.47     33.89 o 
  12   4  29       20.14       18.29     36.29 o 
  13   4  29      115.27      149.75     46.13 o 
   1   5  29       25.91        4.90     24.28 o 
   2   5  29       84.86       71.04     30.52 o 
   3   5  29       40.31        8.44     29.08 o 
   4   5  29       23.36       -4.52     27.95 o 
   5   5  29        7.64        0.43     29.41 o 
   6   5  29      123.04      117.27     37.82 o 
   7   5  29       41.43       44.80     33.16 o 
   8   5  29       26.17      -10.98     30.77 o 
   9   5  29       27.34       24.33     33.19 o 
  10   5  29        5.86      -14.60     31.40 o 
  11   5  29       13.21      -11.37     36.52 o 
  12   5  29       26.03       48.07     43.39 o 
   1   6  29       46.70       17.00     28.90 o 
   2   6  29       34.93       11.44     29.77 o 
   3   6  29        6.32      -25.50     28.50 o 
   4   6  29        5.81       17.45     32.74 o 
   5   6  29       15.13        1.81     32.97 o 
   6   6  29        3.19      -16.63     31.48 o 
   7   6  29        8.22      -19.19     32.73 o 
   8   6  29        8.95       36.33     40.33 o 
   9   6  29        6.73        5.10     37.85 o 
  10   6  29        7.61       13.99     39.14 o 
  11   6  29       39.64       70.52     44.25 o 
   1   7  29        3.58      -26.08     36.01 o 
   2   7  29        1.04       -5.48     32.70 o 
   3   7  29        2.09       -1.49     34.54 o 
   4   7  29        5.59        3.43     34.23 o 
   5   7  29       71.81       17.35     36.54 o 
   6   7  29       63.33       76.31     45.06 o 
   7   7  29        9.14       22.42     41.81 o 
   8   7  29        2.75      -11.03     39.46 o 
   9   7  29        9.64       56.24     45.73 o 
   1   8  29        5.43       31.93     52.91 o 
   2   8  29       11.52      -20.35     47.51 o 
   3   8  29        6.21       -7.19     41.12 o 
   4   8  29        3.82       -1.95     42.40 o 
   5   8  29       14.37        3.91     43.94 o 
   6   8  29        4.76        9.28     43.82 o 
   7   8  29       52.73       38.24     48.93 o 
   1   9  29        0.16      -16.46     53.69 o 
   2   9  29       21.06       19.72     57.76 o 
   0   0  30      158.15      145.13     66.31 o 
   2   0  30      154.99      156.30     48.14 o 
   4   0  30     1323.51     1352.12    102.82 o 
   6   0  30      248.33      256.88     55.90 o 
   8   0  30       67.08       39.41     51.76 o 
  10   0  30       90.95       43.16     53.64 o 
  12   0  30       58.70       63.18     58.17 o 
  14   0  30        2.78       15.48     53.17 o 
   0   1  30       77.89       65.03     36.81 o 
   1   1  30       48.17       69.93     27.84 o 
   2   1  30      525.90      503.96     44.04 o 
   3   1  30      124.50      173.22     35.32 o 
   4   1  30      249.39      214.02     38.98 o 
   5   1  30      118.34      128.51     33.55 o 
   6   1  30       44.87       44.11     27.60 o 
   7   1  30       34.92       42.30     30.91 o 
   8   1  30      118.03       80.92     40.95 o 
   9   1  30        7.79      -17.90     31.43 o 
  10   1  30       20.05       29.19     36.89 o 
  11   1  30       16.23       35.31     37.50 o 
  12   1  30       21.04       48.95     40.08 o 
  13   1  30       29.62       43.60     39.31 o 
  14   1  30        4.42       25.22     36.97 o 
  15   1  30        8.88       28.46     38.92 o 
   0   2  30      544.95      532.89     60.40 o 
   1   2  30      206.01      202.56     32.76 o 
   2   2  30        7.26       10.71     21.93 o 
   3   2  30       37.81       30.08     27.46 o 
   4   2  30       16.63       33.96     27.86 o 
   5   2  30       42.03       48.53     28.29 o 
   6   2  30       39.36       79.89     34.52 o 
   7   2  30       40.64       16.66     30.55 o 
   8   2  30       83.21       66.57     41.72 o 
   9   2  30        3.19        5.19     35.08 o 
  10   2  30       67.19       73.80     43.04 o 
  11   2  30        4.63       -2.75     35.61 o 
  12   2  30        9.72       15.68     37.98 o 
  13   2  30        4.12       34.87     39.31 o 
  14   2  30        1.57       11.61     34.94 o 
   0   3  30      920.42      836.85     75.35 o 
   1   3  30       66.69       76.84     26.15 o 
   2   3  30       35.66       44.20     23.41 o 
   3   3  30       65.65       54.90     29.32 o 
   4   3  30      298.67      296.73     44.49 o 
   5   3  30      107.44       93.84     32.20 o 
   6   3  30      321.21      390.61     56.65 o 
   7   3  30       44.59       18.41     32.33 o 
   8   3  30      103.37      104.34     46.85 o 
   9   3  30      359.13      392.56     66.90 o 
  10   3  30       19.21        0.42     38.81 o 
  11   3  30       11.06       20.25     39.82 o 
  12   3  30       29.54       87.08     44.90 o 
  13   3  30       34.99       42.19     41.14 o 
  14   3  30        9.07       -5.04     37.87 o 
   0   4  30      109.33      107.13     39.69 o 
   1   4  30      120.48      125.13     29.22 o 
   2   4  30       44.84       55.18     28.01 o 
   3   4  30       61.52       48.44     27.66 o 
   4   4  30        9.75       18.51     28.67 o 
   5   4  30       26.48       37.95     30.88 o 
   6   4  30       42.03       79.87     34.46 o 
   7   4  30       64.21       58.44     38.73 o 
   8   4  30       84.83      131.36     43.21 o 
   9   4  30        0.77       13.30     34.39 o 
  10   4  30       29.51       25.43     36.18 o 
  11   4  30        7.31       19.50     36.24 o 
  12   4  30        3.41        6.90     36.80 o 
  13   4  30       28.18       21.73     38.00 o 
   0   5  30        6.88        0.93     34.09 o 
   1   5  30       35.80       67.98     30.54 o 
   2   5  30        1.90       -6.22     25.00 o 
   3   5  30        0.01      -18.09     27.28 o 
   4   5  30        1.71      -13.51     27.68 o 
   5   5  30        1.25      -12.47     28.03 o 
   6   5  30       18.25       19.45     30.96 o 
   7   5  30       11.21       -2.46     33.97 o 
   8   5  30       11.47        7.40     33.37 o 
   9   5  30        2.70        7.23     32.33 o 
  10   5  30        0.28       21.34     32.87 o 
  11   5  30        3.05       -1.67     37.49 o 
  12   5  30        7.58       34.94     41.47 o 
   0   6  30        1.02      -14.24     43.12 o 
   1   6  30       55.45       47.79     34.24 o 
   2   6  30        3.93        5.54     31.30 o 
   3   6  30        0.60       13.46     32.03 o 
   4   6  30       73.36       58.91     37.12 o 
   5   6  30        4.75       12.82     33.50 o 
   6   6  30        2.83        9.83     38.04 o 
   7   6  30       62.98       55.66     41.70 o 
   8   6  30       25.24       37.94     41.67 o 
   9   6  30        1.16      -14.55     37.17 o 
  10   6  30       28.94        8.97     39.20 o 
  11   6  30        0.86       -8.95     38.28 o 
   0   7  30       35.32       73.96     74.59 o 
   1   7  30        1.65      -40.80     40.80 o 
   2   7  30        2.98       -7.86     32.62 o 
   3   7  30        2.72        1.28     34.06 o 
   4   7  30        2.15       -3.04     35.27 o 
   5   7  30       77.40       97.12     42.27 o 
   6   7  30       24.05       32.30     43.85 o 
   7   7  30        7.36        7.88     42.00 o 
   8   7  30        0.43       12.40     41.29 o 
   9   7  30        1.29       21.88     43.82 o 
   0   8  30        0.89       30.34     76.00 o 
   1   8  30        2.29        7.29     51.42 o 
   2   8  30        0.56      -12.90     47.77 o 
   3   8  30        0.16       -1.60     41.65 o 
   4   8  30        8.92      -18.58     42.36 o 
   5   8  30        4.48        3.37     44.86 o 
   6   8  30        4.94       55.15     47.93 o 
   2   0  31       41.40       59.03     39.92 o 
   4   0  31      795.82      871.47     91.01 o 
   6   0  31      445.93      431.33     69.15 o 
   8   0  31      256.47      170.94     71.47 o 
  10   0  31       11.91       49.41     52.85 o 
  12   0  31      134.00      128.86     70.06 o 
  14   0  31        9.56       -6.41     52.23 o 
   1   1  31       19.61       31.94     22.99 o 
   2   1  31       73.50       95.50     30.74 o 
   3   1  31       46.15       10.77     26.61 o 
   4   1  31      126.31       94.82     31.78 o 
   5   1  31       65.18       39.31     28.11 o 
   6   1  31        1.04       15.29     25.30 o 
   7   1  31        6.74       12.11     36.07 o 
   8   1  31        4.53       13.70     35.10 o 
   9   1  31       18.66       12.97     34.85 o 
  10   1  31       27.82        8.80     35.12 o 
  11   1  31        2.24        5.62     35.56 o 
  12   1  31       28.25       26.85     40.57 o 
  13   1  31        1.06       -0.42     37.53 o 
  14   1  31        8.34      -10.87     37.76 o 
   1   2  31      158.95      145.55     30.92 o 
   2   2  31       25.94       30.38     27.92 o 
   3   2  31       82.35       70.55     31.54 o 
   4   2  31      240.32      240.98     41.53 o 
   5   2  31      279.31      305.65     43.70 o 
   6   2  31      360.09      350.36     52.49 o 
   7   2  31       39.42       53.62     33.03 o 
   8   2  31       36.44       46.44     41.29 o 
   9   2  31        0.96       26.98     38.97 o 
  10   2  31      100.02       45.07     41.01 o 
  11   2  31        2.24       -2.90     43.31 o 
  12   2  31       33.08      -17.74     37.76 o 
  13   2  31       81.35       73.84     45.98 o 
  14   2  31       16.94        9.24     40.08 o 
   1   3  31      346.02      336.96     37.60 o 
   2   3  31       19.38      -21.07     21.35 o 
   3   3  31       59.63       62.38     30.56 o 
   4   3  31       66.50       69.20     32.48 o 
   5   3  31      202.29      205.99     46.15 o 
   6   3  31       61.24       63.73     37.43 o 
   7   3  31       50.97       44.62     42.87 o 
   8   3  31       56.27       81.38     45.87 o 
   9   3  31       11.05       17.98     40.32 o 
  10   3  31        1.79       18.77     40.39 o 
  11   3  31       17.79        3.52     38.51 o 
  12   3  31       10.63      -13.36     37.45 o 
  13   3  31       19.16       12.04     43.23 o 
   1   4  31       13.17       25.11     27.44 o 
   2   4  31       56.81       84.64     29.96 o 
   3   4  31        1.26       -3.74     24.04 o 
   4   4  31       25.92       29.60     30.66 o 
   5   4  31       20.54       19.98     28.66 o 
   6   4  31       13.16       -1.47     32.64 o 
   7   4  31        6.29       10.18     40.19 o 
   8   4  31       98.05       93.07     41.20 o 
   9   4  31        2.45      -17.92     32.52 o 
  10   4  31        7.74       -4.54     34.84 o 
  11   4  31       10.45        2.81     34.97 o 
  12   4  31       13.18       49.05     38.74 o 
  13   4  31        4.89      -12.80     37.81 o 
   1   5  31       86.40       85.98     32.09 o 
   2   5  31       19.00       25.18     26.99 o 
   3   5  31       88.19       22.03     31.82 o 
   4   5  31       19.50       15.05     31.44 o 
   5   5  31       16.83       -0.92     34.71 o 
   6   5  31       25.65       18.84     32.30 o 
   7   5  31        5.61       -3.56     35.07 o 
   8   5  31       15.60      -14.19     36.66 o 
   9   5  31        6.31       20.25     33.88 o 
  10   5  31        7.16        5.52     34.23 o 
  11   5  31       39.21       46.93     37.60 o 
  12   5  31       24.97       38.12     42.46 o 
   1   6  31       21.54       34.01     33.42 o 
   2   6  31        8.53       22.67     33.73 o 
   3   6  31       23.10       52.93     35.75 o 
   4   6  31        9.88        1.71     33.28 o 
   5   6  31       17.35       19.93     33.76 o 
   6   6  31       23.91        6.84     37.96 o 
   7   6  31        7.67        4.52     38.36 o 
   8   6  31        4.05       -0.20     39.40 o 
   9   6  31        0.35        1.83     37.99 o 
  10   6  31        3.01      -18.03     37.56 o 
   1   7  31        1.00       10.57     48.11 o 
   2   7  31        3.64      -12.66     34.12 o 
   3   7  31       11.49       22.56     37.12 o 
   4   7  31        6.29        2.22     36.04 o 
   5   7  31       70.09       26.18     38.58 o 
   6   7  31        6.20       15.35     43.42 o 
   7   7  31       16.50       29.85     44.41 o 
   8   7  31        4.00      -12.48     41.55 o 
   1   8  31       18.47       43.00     58.58 o 
   2   8  31        0.32      -16.45     51.00 o 
   3   8  31        5.58       28.97     54.83 o 
   4   8  31        6.01      -18.08     42.07 o 
   5   8  31        6.28       -1.92     43.92 o 
   6   8  31        3.62       24.39     80.84 o 
   0   0  32      139.27       93.20     61.30 o 
   2   0  32      218.73      278.41     59.74 o 
   4   0  32      103.91      121.22     50.08 o 
   6   0  32       30.21       85.91     44.85 o 
   8   0  32       44.87       14.70     55.20 o 
  10   0  32       74.10       45.97     55.67 o 
  12   0  32       31.15       55.51     60.36 o 
  14   0  32       15.10       32.21     60.99 o 
   0   1  32       35.60       42.05     40.04 o 
   1   1  32       26.79       13.41     22.85 o 
   2   1  32      820.81      858.31     66.13 o 
   3   1  32       64.89       63.17     30.56 o 
   4   1  32        5.41       -2.47     26.75 o 
   5   1  32      168.92      172.61     36.65 o 
   6   1  32       86.39       76.80     31.54 o 
   7   1  32       24.93        9.62     37.18 o 
   8   1  32      111.50       89.21     45.00 o 
   9   1  32       36.18       30.28     40.02 o 
  10   1  32       14.10       27.44     41.05 o 
  11   1  32        1.60        3.40     37.95 o 
  12   1  32       18.07       34.42     41.98 o 
  13   1  32       24.68       11.58     38.98 o 
  14   1  32        9.91        5.10     38.91 o 
   0   2  32      320.32      301.05     51.56 o 
   1   2  32        3.20       -2.83     23.22 o 
   2   2  32       13.72       -2.23     24.86 o 
   3   2  32      322.37      330.64     46.01 o 
   4   2  32      140.37      124.89     35.89 o 
   5   2  32       31.34       11.53     26.98 o 
   6   2  32       38.97       20.17     32.29 o 
   7   2  32        4.64      -23.36     32.95 o 
   8   2  32       30.44       20.69     39.30 o 
   9   2  32        9.68       33.61     40.46 o 
  10   2  32        7.24       19.81     37.38 o 
  11   2  32       41.63       39.42     43.06 o 
  12   2  32      130.02       88.98     67.87 o 
  13   2  32       23.73       59.84     44.15 o 
  14   2  32       13.65        9.30     40.12 o 
   0   3  32      610.08      665.66     71.91 o 
   1   3  32      188.74      168.35     34.58 o 
   2   3  32        6.68        5.34     25.18 o 
   3   3  32      124.66      139.06     37.40 o 
   4   3  32       73.93       66.04     32.55 o 
   5   3  32       36.33        8.84     31.88 o 
   6   3  32       60.17       26.82     34.29 o 
   7   3  32       88.52       82.11     45.82 o 
   8   3  32        0.41        4.46     45.58 o 
   9   3  32      132.32      108.14     50.13 o 
  10   3  32        3.12      -13.34     36.65 o 
  11   3  32       12.98      -24.70     53.01 o 
  12   3  32       47.77       86.67     48.69 o 
  13   3  32        4.01        9.33     41.67 o 
   0   4  32      159.48      139.63     44.36 o 
   1   4  32      151.94      112.56     33.04 o 
   2   4  32      193.67      177.98     37.04 o 
   3   4  32        4.76       10.04     26.26 o 
   4   4  32       32.93       46.31     31.68 o 
   5   4  32       91.93      136.04     39.01 o 
   6   4  32        0.41       -9.66     31.43 o 
   7   4  32       42.06       25.12     44.30 o 
   8   4  32       51.98       47.22     45.72 o 
   9   4  32        8.21      -26.63     38.12 o 
  10   4  32        0.84       36.55     39.69 o 
  11   4  32       32.50       63.81     42.65 o 
  12   4  32        2.10        7.06     38.28 o 
   0   5  32       89.92       81.84     52.04 o 
   1   5  32       28.70        2.92     27.06 o 
   2   5  32       51.66       15.29     32.10 o 
   3   5  32       30.86       35.69     32.76 o 
   4   5  32        7.32       24.86     30.47 o 
   5   5  32       39.85      -19.35     29.85 o 
   6   5  32        6.89        9.13     32.44 o 
   7   5  32       69.52       63.52     47.73 o 
   8   5  32       14.20       -0.31     37.48 o 
   9   5  32        1.34        4.78     38.70 o 
  10   5  32        1.82       -6.12     36.53 o 
  11   5  32       13.25       -4.56     35.20 o 
   0   6  32       27.38       30.01     47.91 o 
   1   6  32        2.45       -1.46     37.39 o 
   2   6  32       47.07       43.52     34.05 o 
   3   6  32       12.14        0.22     32.27 o 
   4   6  32        1.55      -17.24     32.54 o 
   5   6  32        3.50      -28.19     31.27 o 
   6   6  32        2.62       -3.37     39.00 o 
   7   6  32       10.38        4.12     39.06 o 
   8   6  32       10.09      -33.38     37.24 o 
   9   6  32       23.43       10.21     39.84 o 
  10   6  32       33.44       13.33     42.86 o 
   0   7  32       10.66       16.89     70.52 o 
   1   7  32        9.41       36.04     51.25 o 
   2   7  32        8.63        2.39     49.41 o 
   3   7  32        6.96       12.79     36.35 o 
   4   7  32        8.93       49.10     40.16 o 
   5   7  32       51.04       98.82     50.70 o 
   6   7  32        3.65      -23.41     40.39 o 
   7   7  32       58.62       32.49     46.43 o 
   8   7  32        3.13      -30.28     40.28 o 
   0   8  32        0.18      -37.53     67.55 o 
   1   8  32       17.98      -12.32     52.70 o 
   2   8  32        3.81      -47.04     48.44 o 
   3   8  32       15.70       28.74     58.33 o 
   4   8  32        0.66      -34.60     49.64 o 
   5   8  32       13.40       -8.75     58.33 o 
   2   0  33      464.52      425.10     69.58 o 
   4   0  33      499.94      572.13    118.80 o 
   6   0  33      190.33      227.23     62.32 o 
   8   0  33       61.78       50.04     60.05 o 
  10   0  33       78.91       67.09     63.02 o 
  12   0  33       37.43       53.64     61.30 o 
  14   0  33        2.28      -19.55     58.80 o 
   1   1  33      373.11      334.75     46.29 o 
   2   1  33      453.63      527.52     55.27 o 
   3   1  33      328.76      316.62     46.43 o 
   4   1  33       13.13       14.28     27.89 o 
   5   1  33       20.24       33.79     28.58 o 
   6   1  33       59.29       17.66     31.49 o 
   7   1  33       87.72       80.92     43.70 o 
   8   1  33       47.34       31.58     40.02 o 
   9   1  33       52.46       16.38     39.63 o 
  10   1  33       20.67       -1.11     38.01 o 
  11   1  33       11.74       23.45     40.14 o 
  12   1  33       13.84       33.35     42.46 o 
  13   1  33        0.46       -2.13     40.27 o 
  14   1  33        1.00      -22.72     40.58 o 
   1   2  33       83.07      105.48     34.71 o 
   2   2  33      141.00      179.21     39.28 o 
   3   2  33      197.66      183.70     39.91 o 
   4   2  33       20.05       -2.45     26.09 o 
   5   2  33       38.03       33.49     29.66 o 
   6   2  33       41.83        1.80     31.17 o 
   7   2  33       31.94       40.91     41.34 o 
   8   2  33       15.22      -22.08     35.78 o 
   9   2  33        5.95        0.91     38.78 o 
  10   2  33       17.20        1.14     36.93 o 
  11   2  33       38.17       20.92     41.62 o 
  12   2  33       62.72       52.35     45.15 o 
  13   2  33       18.16       44.41     42.83 o 
   1   3  33       14.17       17.74     24.82 o 
   2   3  33      155.26      170.26     35.48 o 
   3   3  33       81.97       97.67     34.47 o 
   4   3  33       10.26       -7.58     25.54 o 
   5   3  33        0.12        5.66     33.49 o 
   6   3  33       68.39       83.22     39.89 o 
   7   3  33       87.92       55.71     45.23 o 
   8   3  33       26.85       25.19     42.07 o 
   9   3  33       12.27        6.22     40.61 o 
  10   3  33        1.15       -7.83     40.77 o 
  11   3  33        7.12      -19.17     39.40 o 
  12   3  33        4.90       17.38     44.74 o 
  13   3  33        7.47       11.90     42.39 o 
   1   4  33       57.36       46.55     29.44 o 
   2   4  33       81.70       65.24     29.53 o 
   3   4  33        2.02       -3.76     25.98 o 
   4   4  33        5.11       15.98     30.96 o 
   5   4  33       21.19       13.57     30.41 o 
   6   4  33       10.40        4.72     31.31 o 
   7   4  33       44.04       -9.93     40.58 o 
   8   4  33        3.86       14.55     41.54 o 
   9   4  33        2.37       22.16     45.71 o 
  10   4  33       19.19       10.50     42.72 o 
  11   4  33       65.48        6.88     46.28 o 
  12   4  33       20.64       12.94     45.81 o 
   1   5  33       28.08       -9.99     29.83 o 
   2   5  33       57.70       58.26     35.09 o 
   3   5  33       18.96        0.47     30.37 o 
   4   5  33        6.90      -15.71     31.10 o 
   5   5  33        5.59       20.90     33.37 o 
   6   5  33       11.59       -7.67     34.97 o 
   7   5  33       18.17       -3.65     35.95 o 
   8   5  33        7.86       -1.84     38.61 o 
   9   5  33       35.59      -31.29     35.90 o 
  10   5  33        7.04        2.88     39.27 o 
  11   5  33       16.20       -1.55     40.16 o 
   1   6  33       17.81      -11.70     34.91 o 
   2   6  33        7.87       21.92     38.28 o 
   3   6  33        0.65        5.95     34.34 o 
   4   6  33        1.80       -2.38     33.79 o 
   5   6  33        0.92      -22.13     31.77 o 
   6   6  33       11.98       29.55     42.42 o 
   7   6  33        1.23       10.83     40.18 o 
   8   6  33       14.84        7.72     42.45 o 
   9   6  33        7.07       -3.54     41.38 o 
   1   7  33        0.65        6.15     48.90 o 
   2   7  33       39.15       15.28     50.25 o 
   3   7  33        3.27      -26.86     38.21 o 
   4   7  33       20.65       49.26     40.40 o 
   5   7  33        6.05       27.05     46.58 o 
   6   7  33       19.47       23.86     45.66 o 
   7   7  33        4.88       42.50     47.74 o 
   1   8  33        3.95       -3.36     51.74 o 
   2   8  33        3.04      -27.18     49.78 o 
   3   8  33       13.47        0.39     53.64 o 
   4   8  33        2.99      -10.01     77.09 o 
   0   0  34      578.20      578.13    115.75 o 
   2   0  34      151.69      182.17     57.61 o 
   4   0  34      221.71      241.88     61.12 o 
   6   0  34       67.33      142.77     71.31 o 
   8   0  34      108.00       54.11     61.46 o 
  10   0  34        1.01      -11.10     48.01 o 
  12   0  34       47.97       43.78     58.48 o 
   0   1  34       16.16       24.31     39.03 o 
   1   1  34      215.94      260.21     44.40 o 
   2   1  34        6.30       22.47     28.43 o 
   3   1  34      394.85      426.83     52.48 o 
   4   1  34      455.83      448.80     52.99 o 
   5   1  34       62.10       54.70     31.23 o 
   6   1  34        9.83        2.98     29.35 o 
   7   1  34      203.36      267.87     60.44 o 
   8   1  34       12.25       27.69     45.66 o 
   9   1  34       38.20       53.22     44.06 o 
  10   1  34       43.20       20.93     40.23 o 
  11   1  34       24.33      -21.55     36.90 o 
  12   1  34        0.06       58.38     44.35 o 
  13   1  34       15.52       46.42     44.85 o 
   0   2  34      134.52      159.14     55.39 o 
   1   2  34       21.60       31.69     27.79 o 
   2   2  34      262.18      257.51     44.80 o 
   3   2  34       25.27      -25.02     25.02 o 
   4   2  34       44.73       40.42     30.19 o 
   5   2  34        7.36      -28.69     28.69 o 
   6   2  34        0.21       19.44     33.41 o 
   7   2  34       14.66      -15.29     36.93 o 
   8   2  34        7.14       12.18     37.94 o 
   9   2  34       37.02       32.74     43.43 o 
  10   2  34       29.44       53.72     45.22 o 
  11   2  34       59.00       33.86     42.84 o 
  12   2  34       13.46       30.66     43.40 o 
  13   2  34       39.18       90.88     50.76 o 
   0   3  34      107.88      151.62     56.03 o 
   1   3  34       12.40       18.82     27.06 o 
   2   3  34       11.79        9.74     26.39 o 
   3   3  34       35.39       25.79     27.11 o 
   4   3  34       13.73       -3.67     27.99 o 
   5   3  34       36.37       50.81     37.31 o 
   6   3  34       16.67       -9.52     32.82 o 
   7   3  34        8.16       16.37     41.45 o 
   8   3  34       25.47        0.03     39.78 o 
   9   3  34       15.88        0.68     39.41 o 
  10   3  34        3.23       31.84     41.57 o 
  11   3  34        5.75       -7.77     41.51 o 
  12   3  34        4.59       -8.20     42.61 o 
   0   4  34      289.41      326.86     72.79 o 
   1   4  34        0.68       22.09     27.16 o 
   2   4  34        0.06        5.80     27.09 o 
   3   4  34       30.28       47.39     33.54 o 
   4   4  34       23.88       -1.27     30.90 o 
   5   4  34        1.96       22.05     31.21 o 
   6   4  34        5.38        8.93     30.09 o 
   7   4  34       55.33       43.93     46.04 o 
   8   4  34        5.94        2.79     46.83 o 
   9   4  34        5.07      -22.08     40.53 o 
  10   4  34       16.06      -24.03     40.93 o 
  11   4  34        4.12        7.69     44.75 o 
  12   4  34       13.79      -10.86     45.61 o 
   0   5  34       53.53       20.60     45.68 o 
   1   5  34        8.59       11.17     31.48 o 
   2   5  34        8.16       16.24     31.74 o 
   3   5  34       18.02       -3.12     30.57 o 
   4   5  34        2.68      -19.62     30.48 o 
   5   5  34       21.97        1.06     32.69 o 
   6   5  34       16.20      -10.64     36.43 o 
   7   5  34        5.95       28.86     39.93 o 
   8   5  34       14.13        7.91     37.66 o 
   9   5  34        0.46      -30.38     37.50 o 
  10   5  34       10.69        7.44     40.30 o 
   0   6  34       53.07       96.01     81.47 o 
   1   6  34       11.75       17.45     39.90 o 
   2   6  34       12.47       11.89     39.19 o 
   3   6  34        7.80       38.17     37.22 o 
   4   6  34        5.88       20.87     37.02 o 
   5   6  34        6.00      -23.11     34.17 o 
   6   6  34       16.91        5.32     40.86 o 
   7   6  34       11.14        0.13     41.00 o 
   8   6  34        3.80      -27.53     39.50 o 
   9   6  34        4.63       -2.62     41.81 o 
   0   7  34        4.65        9.54     71.93 o 
   1   7  34       11.15       14.37     51.02 o 
   2   7  34        2.28      -41.11     41.11 o 
   3   7  34        3.68       13.20     41.98 o 
   4   7  34        2.66       10.91     38.31 o 
   5   7  34       20.10       33.30     47.60 o 
   6   7  34       14.28      -11.42     43.43 o 
   7   7  34       20.97      -10.70     42.17 o 
   0   8  34        4.80       10.79     80.37 o 
   1   8  34        1.15      -18.76     49.58 o 
   2   8  34        0.54       76.30     62.47 o 
   2   0  35     1444.90     1525.07    112.01 o 
   4   0  35      418.23      546.52     84.30 o 
   6   0  35       30.69      -26.11     46.91 o 
   8   0  35        7.18       16.73     55.36 o 
  10   0  35        7.40       45.35     63.02 o 
  12   0  35       83.61       73.50     67.87 o 
   1   1  35       46.66       56.35     32.53 o 
   2   1  35      359.22      363.98     49.55 o 
   3   1  35       29.89       35.15     31.40 o 
   4   1  35       31.12       36.63     30.73 o 
   5   1  35       35.23       31.49     28.85 o 
   6   1  35       19.56        7.59     39.62 o 
   7   1  35       54.14       76.39     46.05 o 
   8   1  35       65.48       57.77     45.28 o 
   9   1  35       74.18       79.30     47.45 o 
  10   1  35        9.65      -14.75     40.34 o 
  11   1  35       17.91       24.60     43.33 o 
  12   1  35       26.10       21.92     44.14 o 
  13   1  35        9.95        8.42     41.35 o 
   1   2  35       64.91      114.33     36.77 o 
   2   2  35        8.09       26.83     30.60 o 
   3   2  35       68.62       48.28     32.14 o 
   4   2  35        7.04        8.15     28.62 o 
   5   2  35       44.56       40.97     35.93 o 
   6   2  35       42.44       72.82     38.64 o 
   7   2  35       16.74       60.39     46.52 o 
   8   2  35        4.98       11.12     48.79 o 
   9   2  35       47.51       32.45     43.23 o 
  10   2  35        8.86       26.42     43.69 o 
  11   2  35        6.08       -0.83     41.79 o 
  12   2  35       19.40      -18.28     40.19 o 
  13   2  35       34.85       68.46     48.87 o 
   1   3  35       10.67       27.54     31.06 o 
   2   3  35       22.49       10.36     26.03 o 
   3   3  35        0.65       -1.48     25.95 o 
   4   3  35       51.54       69.93     39.84 o 
   5   3  35       58.50       38.89     41.88 o 
   6   3  35        9.80       -3.05     34.17 o 
   7   3  35        5.67      -12.82     40.63 o 
   8   3  35       19.39       24.37     44.21 o 
   9   3  35        9.44       -0.77     43.54 o 
  10   3  35       16.54       40.77     45.90 o 
  11   3  35       77.13      125.96     53.87 o 
  12   3  35       11.78       45.01     48.15 o 
   1   4  35        4.80       -8.28     28.73 o 
   2   4  35        5.95       27.87     28.71 o 
   3   4  35       65.10       64.06     34.32 o 
   4   4  35        2.05       21.97     31.10 o 
   5   4  35       10.21       17.99     32.37 o 
   6   4  35        6.73        5.03     34.89 o 
   7   4  35        9.76       21.96     46.51 o 
   8   4  35       28.22       11.49     44.14 o 
   9   4  35       26.71       19.35     45.12 o 
  10   4  35        0.41      -17.42     42.82 o 
  11   4  35       20.56       -6.23     66.77 o 
   1   5  35       20.45      -21.05     29.68 o 
   2   5  35        1.22      -13.69     36.36 o 
   3   5  35       24.38        9.77     34.00 o 
   4   5  35        1.82       -7.51     31.78 o 
   5   5  35       41.71       50.20     35.65 o 
   6   5  35        2.08       49.66     41.88 o 
   7   5  35       68.33       76.18     45.41 o 
   8   5  35        7.65        5.38     40.85 o 
   9   5  35        3.71      -15.17     39.13 o 
  10   5  35        0.61       -8.53     51.78 o 
   1   6  35       18.00      -16.08     38.29 o 
   2   6  35        6.56        7.40     40.01 o 
   3   6  35       13.38       14.28     39.56 o 
   4   6  35        1.20       -1.56     35.77 o 
   5   6  35       26.63       63.56     46.99 o 
   6   6  35        5.30       -5.47     41.52 o 
   7   6  35        6.11       12.70     42.92 o 
   8   6  35        7.27      -10.01     40.86 o 
   1   7  35        6.50        4.77     52.10 o 
   2   7  35        4.31      -47.40     48.04 o 
   3   7  35       11.80        7.61     52.60 o 
   4   7  35        4.94       -5.85     41.41 o 
   5   7  35        1.87      -20.61     43.94 o 
   6   7  35       15.43       29.28     47.83 o 
   0   0  36     1276.17     1248.05    147.40 o 
   2   0  36      378.94      424.21     76.87 o 
   4   0  36      519.60      519.62     81.83 o 
   6   0  36       54.63       36.59     63.80 o 
   8   0  36       77.66       80.85     67.24 o 
  10   0  36       16.92      -19.86     57.39 o 
  12   0  36       70.24      101.02     68.96 o 
   0   1  36        1.76       10.41     42.03 o 
   1   1  36       48.44       66.12     33.28 o 
   2   1  36       37.71       71.07     34.71 o 
   3   1  36      333.11      356.40     50.57 o 
   4   1  36        2.98       -2.62     29.11 o 
   5   1  36       89.55      111.56     36.38 o 
   6   1  36       48.70       54.44     45.70 o 
   7   1  36        7.64       20.80     40.97 o 
   8   1  36       54.04       48.61     44.82 o 
   9   1  36       25.46       45.61     45.35 o 
  10   1  36        9.76       14.78     45.03 o 
  11   1  36        9.48      -14.42     40.76 o 
  12   1  36       13.11       30.44     44.52 o 
   0   2  36       19.05       11.72     41.03 o 
   1   2  36       76.45      103.95     36.70 o 
   2   2  36       59.74       30.50     32.23 o 
   3   2  36       20.59       39.36     32.47 o 
   4   2  36       71.15       53.46     35.62 o 
   5   2  36       97.19       39.87     35.97 o 
   6   2  36        5.75        7.07     40.76 o 
   7   2  36        6.13       47.94     47.22 o 
   8   2  36        4.02       43.06     44.22 o 
   9   2  36       60.25       88.12     49.51 o 
  10   2  36        1.31        3.84     44.30 o 
  11   2  36        2.05       23.53     48.79 o 
  12   2  36        0.24       -7.78     42.24 o 
   0   3  36      587.42      560.49     88.97 o 
   1   3  36       14.01       13.90     30.52 o 
   2   3  36       10.29      -12.12     26.20 o 
   3   3  36        0.42       -4.46     27.12 o 
   4   3  36       65.42       24.29     37.66 o 
   5   3  36       24.81       23.73     35.91 o 
   6   3  36       17.94        8.63     42.95 o 
   7   3  36        4.38      -36.20     38.67 o 
   8   3  36       69.33       46.40     47.76 o 
   9   3  36        7.06       31.91     44.13 o 
  10   3  36       63.28       77.42     51.92 o 
  11   3  36       77.55       98.56     53.69 o 
  12   3  36        2.52      -39.70     39.70 o 
   0   4  36        3.18       -5.96     43.00 o 
   1   4  36       13.58       12.69     31.84 o 
   2   4  36       13.21        9.53     30.63 o 
   3   4  36        6.51       -5.13     31.69 o 
   4   4  36        2.79        7.63     32.36 o 
   5   4  36       23.82       24.15     33.95 o 
   6   4  36        3.88      -34.01     34.01 o 
   7   4  36        0.40      -11.09     43.75 o 
   8   4  36       24.90      -11.07     43.46 o 
   9   4  36        0.24        4.84     44.38 o 
  10   4  36        0.62      -16.37     43.66 o 
  11   4  36        1.35        9.50     46.17 o 
   0   5  36        3.26      -33.01     41.78 o 
   1   5  36        0.94      -32.12     33.85 o 
   2   5  36       18.77        4.63     36.10 o 
   3   5  36       14.71       51.97     42.74 o 
   4   5  36        1.06       11.88     34.05 o 
   5   5  36       29.99       50.96     37.73 o 
   6   5  36        1.49       -9.81     37.49 o 
   7   5  36       13.66       43.83     43.06 o 
   8   5  36       21.32       14.75     40.81 o 
   9   5  36       80.42       46.71     45.95 o 
   0   6  36        6.82      -22.52     63.80 o 
   1   6  36       13.49       34.76     51.16 o 
   2   6  36        3.29        6.41     38.52 o 
   3   6  36        4.01        0.88     40.75 o 
   4   6  36       29.60       13.90     42.12 o 
   5   6  36        5.81       56.04     46.65 o 
   6   6  36       71.39      105.83     51.59 o 
   7   6  36        9.51        0.92     44.05 o 
   8   6  36        9.61        6.60     43.09 o 
   0   7  36       26.71       28.62     78.19 o 
   1   7  36        5.07       25.48     55.32 o 
   2   7  36        8.09       33.80     55.88 o 
   3   7  36        0.24       -0.30     53.35 o 
   4   7  36        0.41       10.32     46.51 o 
   5   7  36        2.33      -39.83     49.17 o 
   2   0  37      186.76      201.60     63.18 o 
   4   0  37       43.16       95.10     71.54 o 
   6   0  37       27.73       23.77     63.96 o 
   8   0  37        6.12       -5.79     56.29 o 
  10   0  37       58.92       74.43     70.06 o 
  12   0  37        6.67       22.52     63.02 o 
   1   1  37      138.53      163.31     42.21 o 
   2   1  37        7.60       16.86     30.87 o 
   3   1  37       81.50      124.85     37.34 o 
   4   1  37       84.69      103.06     37.30 o 
   5   1  37      109.44      102.75     42.05 o 
   6   1  37       21.18       19.20     41.96 o 
   7   1  37       15.76        0.62     41.27 o 
   8   1  37       31.67       48.03     46.85 o 
   9   1  37      101.45       57.10     49.32 o 
  10   1  37        1.39        9.74     44.81 o 
  11   1  37        4.71       32.69     46.88 o 
  12   1  37        7.65       22.33     46.47 o 
   1   2  37      113.62      117.21     39.59 o 
   2   2  37        0.06      -17.53     27.46 o 
   3   2  37       68.51       57.91     34.95 o 
   4   2  37       20.75       26.79     32.60 o 
   5   2  37       28.36       31.18     36.09 o 
   6   2  37        5.09       39.57     44.97 o 
   7   2  37        4.72       20.83     44.17 o 
   8   2  37        0.53        0.71     41.79 o 
   9   2  37       22.08       36.50     46.31 o 
  10   2  37       12.83       10.79     45.81 o 
  11   2  37        3.01        0.23     45.06 o 
  12   2  37       10.33       13.44     45.18 o 
   1   3  37       10.32        8.49     30.53 o 
   2   3  37       10.16       17.30     31.79 o 
   3   3  37        0.07       -3.10     28.03 o 
   4   3  37       52.92       32.93     38.73 o 
   5   3  37        3.34       29.10     39.96 o 
   6   3  37       13.93       36.51     45.35 o 
   7   3  37        3.45       22.46     44.33 o 
   8   3  37        0.76       35.37     49.09 o 
   9   3  37        1.73       -3.24     42.75 o 
  10   3  37       55.95       52.10     51.14 o 
  11   3  37        0.45      -33.76     43.28 o 
   1   4  37        7.37      -24.48     29.39 o 
   2   4  37        0.28       24.38     38.05 o 
   3   4  37        2.55        2.28     42.03 o 
   4   4  37        0.41        0.74     32.53 o 
   5   4  37       16.27       -1.77     31.53 o 
   6   4  37        3.97      -31.14     35.13 o 
   7   4  37        5.92      -17.44     37.42 o 
   8   4  37       15.25       18.45     45.55 o 
   9   4  37        8.31      -12.38     46.11 o 
  10   4  37       12.16      -40.65     40.65 o 
   1   5  37        1.03       -1.56     38.15 o 
   2   5  37       49.84       47.65     44.01 o 
   3   5  37       23.21      -28.39     35.77 o 
   4   5  37        0.69      -11.30     32.36 o 
   5   5  37       34.66       68.72     46.15 o 
   6   5  37        2.54      -20.58     36.92 o 
   7   5  37        5.18       33.84     42.91 o 
   8   5  37       12.92        5.23     40.21 o 
   9   5  37        0.12       15.87     42.03 o 
   1   6  37        8.71      -33.67     42.73 o 
   2   6  37        7.69        6.79     42.17 o 
   3   6  37        5.90        7.14     41.59 o 
   4   6  37       18.29       32.88     45.03 o 
   5   6  37        8.46       29.01     54.98 o 
   6   6  37       16.55       24.12     44.93 o 
   7   6  37        0.50       -9.93     41.53 o 
   1   7  37       17.36       31.48     57.56 o 
   2   7  37        3.33      -14.66     49.80 o 
   3   7  37       13.63        0.99     53.96 o 
   4   7  37        2.27       45.19     82.09 o 
   0   0  38       82.40       73.34     70.37 o 
   2   0  38      500.63      455.76     82.27 o 
   4   0  38        7.44       33.55     44.30 o 
   6   0  38       30.52        2.03     58.95 o 
   8   0  38        0.88       40.34     66.93 o 
  10   0  38       69.62      141.99     79.75 o 
  12   0  38       20.35       30.02     69.27 o 
   0   1  38      752.84      759.69     99.64 o 
   1   1  38       42.91       69.73     36.03 o 
   2   1  38       25.75       31.55     33.28 o 
   3   1  38       51.04       74.47     35.83 o 
   4   1  38        9.15       23.63     32.10 o 
   5   1  38        8.74       81.01     41.75 o 
   6   1  38       78.83       79.45     50.53 o 
   7   1  38       14.07       32.53     45.78 o 
   8   1  38        2.88      -20.99     41.70 o 
   9   1  38        5.31       38.95     47.44 o 
  10   1  38        2.57        3.16     44.71 o 
  11   1  38        4.12        0.36     45.58 o 
  12   1  38       10.99       27.38     48.43 o 
   0   2  38       34.26       32.59     43.40 o 
   1   2  38      171.35      125.16     40.89 o 
   2   2  38       17.18       17.50     31.32 o 
   3   2  38      143.99      131.11     40.43 o 
   4   2  38        9.88       51.38     39.26 o 
   5   2  38       10.70       -4.80     35.37 o 
   6   2  38        0.26      -33.31     37.98 o 
   7   2  38       74.88       56.26     49.83 o 
   8   2  38        1.30        7.53     41.95 o 
   9   2  38        5.89       17.69     46.27 o 
  10   2  38        0.32       25.56     46.58 o 
  11   2  38       16.66       35.95    100.70 o 
   0   3  38       61.72       89.10     54.39 o 
   1   3  38       11.56       -5.07     31.39 o 
   2   3  38       22.28      -11.09     30.58 o 
   3   3  38       16.40       31.59     39.86 o 
   4   3  38        1.53        4.41     37.14 o 
   5   3  38        0.44        9.60     36.81 o 
   6   3  38        4.21      -15.16     44.35 o 
   7   3  38        3.49      -26.73     41.11 o 
   8   3  38        0.29       18.36     46.27 o 
   9   3  38       10.07       39.05     50.73 o 
  10   3  38       11.30       20.74     49.09 o 
  11   3  38        1.27       -5.50     45.93 o 
   0   4  38       40.41       48.51     51.47 o 
   1   4  38        2.18       -1.63     33.51 o 
   2   4  38       12.56        7.88     38.24 o 
   3   4  38       13.06       18.26     42.06 o 
   4   4  38        5.74      -15.11     36.74 o 
   5   4  38        1.48        9.71     33.98 o 
   6   4  38        3.87       -7.90     37.32 o 
   7   4  38        1.72      -35.36     35.36 o 
   8   4  38        4.45      -20.22     43.43 o 
   9   4  38        4.17       39.11     51.76 o 
  10   4  38       12.18       45.67     53.74 o 
   0   5  38       15.22       32.42     52.53 o 
   1   5  38        4.28        2.75     40.57 o 
   2   5  38       15.55       18.69     40.73 o 
   3   5  38        7.01       24.89     43.12 o 
   4   5  38        1.80      -18.95     38.62 o 
   5   5  38       44.03        7.95     41.76 o 
   6   5  38        6.05       -2.65     41.09 o 
   7   5  38       95.38       90.45     48.52 o 
   8   5  38        4.25        4.91     43.03 o 
   0   6  38       23.50       35.97     75.22 o 
   1   6  38       35.24        4.81     49.43 o 
   2   6  38        2.32        9.74     41.00 o 
   3   6  38       10.13       28.84     43.57 o 
   4   6  38        4.08       26.13     44.35 o 
   5   6  38        0.58       -1.35     51.62 o 
   6   6  38        4.83      -25.14     42.53 o 
   0   7  38       19.87      -10.63     75.84 o 
   1   7  38        2.70       52.80     57.04 o 
   2   7  38        0.86       47.87     59.73 o 
   2   0  39       59.67      107.71     56.50 o 
   4   0  39       13.18       42.93     47.77 o 
   6   0  39        2.79      -20.95     57.70 o 
   8   0  39       16.80        1.72     62.71 o 
  10   0  39       18.95       67.71     72.40 o 
   1   1  39       30.32       24.10     33.70 o 
   2   1  39       14.25        7.74     32.50 o 
   3   1  39      176.46      166.07     42.17 o 
   4   1  39       83.71       78.73     43.15 o 
   5   1  39       31.04       43.58     37.84 o 
   6   1  39       11.47       34.63     45.71 o 
   7   1  39        8.81        5.72     44.28 o 
   8   1  39       10.59      -41.28     41.28 o 
   9   1  39        2.64       24.19     45.85 o 
  10   1  39       28.17       22.46     48.79 o 
  11   1  39        6.01       22.36     48.43 o 
   1   2  39      131.05      136.45     41.16 o 
   2   2  39       13.84       -5.94     30.84 o 
   3   2  39       25.31       25.84     33.37 o 
   4   2  39       69.59       82.72     42.67 o 
   5   2  39        0.89       21.75     37.52 o 
   6   2  39        3.19       -0.18     42.05 o 
   7   2  39        8.18       22.02     45.56 o 
   8   2  39        2.39       -0.39     62.31 o 
   9   2  39       27.72       43.18     50.43 o 
  10   2  39       46.88       73.00     52.62 o 
  11   2  39       19.51       40.04     49.94 o 
   1   3  39       80.29       99.34     40.82 o 
   2   3  39      100.98      135.37     42.39 o 
   3   3  39       10.74       17.50     37.02 o 
   4   3  39        0.19       21.33     38.95 o 
   5   3  39        1.10       26.20     39.03 o 
   6   3  39        0.57        9.82     44.57 o 
   7   3  39        3.98        7.71     43.44 o 
   8   3  39        0.06       15.97     47.68 o 
   9   3  39        8.60      -13.05     44.44 o 
  10   3  39        2.45      -20.43     45.46 o 
   1   4  39        1.37      -30.40     30.40 o 
   2   4  39       18.65       -0.44     38.51 o 
   3   4  39       19.23       13.83     38.73 o 
   4   4  39        0.26       -1.52     37.64 o 
   5   4  39        3.32       11.17     47.87 o 
   6   4  39        0.87      -32.59     35.68 o 
   7   4  39       12.73       23.30     42.50 o 
   8   4  39       19.72       22.77     49.41 o 
   9   4  39        7.67        4.33     49.55 o 
   1   5  39       19.40        5.07     47.38 o 
   2   5  39        8.36       -0.94     41.58 o 
   3   5  39       14.92       13.27     40.35 o 
   4   5  39        0.93        2.14     41.34 o 
   5   5  39       56.13       61.09     66.93 o 
   6   5  39        6.43       -7.27     41.90 o 
   7   5  39       25.28       24.59     45.66 o 
   1   6  39       26.26       46.59     56.64 o 
   2   6  39        5.24      -13.09     52.73 o 
   3   6  39        0.81       -6.45     42.49 o 
   4   6  39       22.08       15.40     55.19 o 
   5   6  39        0.09       14.81     54.97 o 
   0   0  40       22.89       31.43     68.49 o 
   2   0  40       50.60       98.19     56.03 o 
   4   0  40       32.51      -39.06     41.28 o 
   6   0  40        0.22       -8.76     61.30 o 
   8   0  40       44.63       89.45     74.43 o 
  10   0  40        5.55      -29.09     63.49 o 
   0   1  40      480.77      476.36     86.04 o 
   1   1  40      100.02      106.38     38.61 o 
   2   1  40        5.57        2.55     32.95 o 
   3   1  40      170.83      176.38     44.37 o 
   4   1  40       55.46       46.72     40.59 o 
   5   1  40       21.60       27.45     48.17 o 
   6   1  40       16.27       -4.46     43.76 o 
   7   1  40       22.03       59.06     49.82 o 
   8   1  40       19.17        2.22     47.64 o 
   9   1  40      151.13      113.22     59.07 o 
  10   1  40       20.48       15.74     73.96 o 
  11   1  40       20.34       16.58     70.99 o 
   0   2  40       48.52       18.89     50.26 o 
   1   2  40       64.25        4.59     38.40 o 
   2   2  40       19.73       67.89     36.94 o 
   3   2  40       51.91       91.43     40.33 o 
   4   2  40       26.88       38.20     41.57 o 
   5   2  40        1.82       -4.00     43.40 o 
   6   2  40       10.26       -4.87     43.98 o 
   7   2  40        4.63       36.93     48.33 o 
   8   2  40        8.06       15.52     48.75 o 
   9   2  40        4.92        8.30     48.20 o 
  10   2  40       37.51       45.75     52.59 o 
   0   3  40       16.97       44.12     51.54 o 
   1   3  40       17.41       34.20     36.32 o 
   2   3  40        0.63      -11.11     32.04 o 
   3   3  40       21.22       31.78     39.44 o 
   4   3  40        4.91      -32.34     34.69 o 
   5   3  40       18.08       28.73     49.14 o 
   6   3  40        4.07      -41.85     41.85 o 
   7   3  40       27.77      -10.29     45.70 o 
   8   3  40        9.20        5.06     49.25 o 
   9   3  40        1.16        5.58     47.34 o 
   0   4  40      101.42      108.48     60.12 o 
   1   4  40       15.61        6.92     40.21 o 
   2   4  40       15.67       22.75     43.05 o 
   3   4  40        0.16       -6.17     39.15 o 
   4   4  40       10.28       33.59     42.44 o 
   5   4  40        5.28      -18.78     47.43 o 
   6   4  40        4.33      -31.76     50.82 o 
   7   4  40        2.58       -0.69     40.52 o 
   8   4  40       27.71       -7.89     43.05 o 
   0   5  40        1.79       54.73     76.93 o 
   1   5  40       18.07        5.77     41.21 o 
   2   5  40       13.96       21.36     51.65 o 
   3   5  40       13.53       13.48     42.47 o 
   4   5  40       12.81        9.36     41.47 o 
   5   5  40        0.42       30.56     53.24 o 
   6   5  40        8.90      -35.71     47.10 o 
   7   5  40        4.70        8.87     43.56 o 
   0   6  40       35.79      -13.14     74.59 o 
   1   6  40        7.55      -16.57     50.76 o 
   2   6  40        1.58      -28.82     48.21 o 
   3   6  40        2.88      -10.23     44.93 o 
   4   6  40        4.61        0.11     53.99 o 
   2   0  41       15.62       19.34     46.66 o 
   4   0  41       51.07       42.66     53.24 o 
   6   0  41       57.09       83.50     75.53 o 
   8   0  41       16.65        8.13     71.62 o 
  10   0  41        7.20      -13.60     63.49 o 
   1   1  41        3.44       31.69     33.28 o 
   2   1  41       39.01       59.16     37.49 o 
   3   1  41        7.59       36.76     36.59 o 
   4   1  41        3.57        2.10     38.46 o 
   5   1  41        5.29       -6.27     41.62 o 
   6   1  41       32.60       72.41     51.85 o 
   7   1  41        8.82      -16.07     46.45 o 
   8   1  41       27.17      -30.77     44.97 o 
   9   1  41        3.21       22.10     48.80 o 
  10   1  41        6.07       11.49     49.31 o 
   1   2  41       21.80        5.42     34.23 o 
   2   2  41       16.28       28.90     35.45 o 
   3   2  41       20.13       25.05     40.44 o 
   4   2  41       23.99       17.01     39.83 o 
   5   2  41        7.06      -15.23     45.37 o 
   6   2  41        0.95       56.61     51.47 o 
   7   2  41        8.19       -9.10     52.15 o 
   8   2  41       14.16       24.05     50.88 o 
   9   2  41        8.01       -1.23     48.21 o 
   1   3  41        2.12      -21.06     31.74 o 
   2   3  41       10.66      -10.07     37.76 o 
   3   3  41       12.94       -5.18     37.85 o 
   4   3  41        4.86      -30.55     36.56 o 
   5   3  41       45.45       36.76     51.02 o 
   6   3  41        0.49       -5.92     47.77 o 
   7   3  41        1.57       -8.27     48.70 o 
   8   3  41       12.17       44.67     52.82 o 
   9   3  41       20.11       21.59     50.91 o 
   1   4  41       11.29       14.79     42.53 o 
   2   4  41       17.80       19.04     42.59 o 
   3   4  41       21.28       37.61     44.88 o 
   4   4  41        1.01      -26.61     39.69 o 
   5   4  41        2.72       25.75     52.96 o 
   6   4  41        6.37      -43.55     43.55 o 
   7   4  41        4.55      -15.58     47.49 o 
   8   4  41        5.02       13.93     41.58 o 
   1   5  41        5.57       17.19     53.12 o 
   2   5  41       16.54       -5.04     41.43 o 
   3   5  41        9.02       15.06     44.08 o 
   4   5  41        2.85      -18.21     49.70 o 
   5   5  41        3.71       33.01     57.20 o 
   6   5  41        0.88       -1.96     52.78 o 
   1   6  41       19.89       16.91     55.30 o 
   2   6  41        2.92       -7.68     55.81 o 
   0   0  42       56.92      135.11     87.88 o 
   2   0  42       12.84        9.26     49.09 o 
   4   0  42      166.53      167.80     90.08 o 
   6   0  42       38.97       20.64     67.40 o 
   8   0  42        2.45       25.64     72.87 o 
   0   1  42       64.21       36.74     53.01 o 
   1   1  42       55.48       81.35     38.73 o 
   2   1  42        5.15       -1.53     32.46 o 
   3   1  42      129.75      111.09     43.00 o 
   4   1  42        5.20        9.51     39.23 o 
   5   1  42        6.80       10.63     47.54 o 
   6   1  42       26.90       17.93     48.58 o 
   7   1  42        5.92      -21.36     45.60 o 
   8   1  42       72.04      181.87     65.77 o 
   9   1  42        4.34       17.62     51.92 o 
   0   2  42      174.29       95.26     58.04 o 
   1   2  42       21.41       11.04     34.57 o 
   2   2  42      119.30      137.22     44.23 o 
   3   2  42        7.52       -8.05     38.35 o 
   4   2  42       40.28       24.60     41.86 o 
   5   2  42        4.64       -0.70     47.98 o 
   6   2  42        0.51       41.53     49.65 o 
   7   2  42        7.84      -20.82     45.31 o 
   8   2  42        2.99      -10.20     48.17 o 
   9   2  42       14.01       13.94     50.14 o 
   0   3  42       27.69        9.73     49.47 o 
   1   3  42       44.76       30.34     37.28 o 
   2   3  42       29.76        4.77     40.78 o 
   3   3  42       33.11       27.35     42.57 o 
   4   3  42        1.88      -11.19     40.31 o 
   5   3  42        3.27      -21.41     47.12 o 
   6   3  42        2.67       25.35     50.58 o 
   7   3  42       15.41       13.62     50.37 o 
   8   3  42        0.95      -18.21     47.69 o 
   0   4  42       30.13       64.46     57.31 o 
   1   4  42        6.19        6.10     42.16 o 
   2   4  42        0.68      -19.31     40.95 o 
   3   4  42        2.78        3.51     42.51 o 
   4   4  42        8.10      -13.65     41.55 o 
   5   4  42        0.70       -6.76     51.41 o 
   6   4  42        4.26       60.38     54.65 o 
   7   4  42        8.18       45.40     57.06 o 
   0   5  42       21.58       14.23     74.90 o 
   1   5  42        2.22       -8.85     49.20 o 
   2   5  42        0.43       15.69     45.85 o 
   3   5  42        5.28      -36.55     41.02 o 
   4   5  42        8.07       24.00     54.51 o 
   5   5  42        0.72        7.54     54.68 o 
   2   0  43       81.25       96.42     58.91 o 
   4   0  43       12.36       43.63     76.62 o 
   6   0  43        8.03       45.50     72.24 o 
   8   0  43        0.05       77.25     80.53 o 
   1   1  43       98.89      110.28     42.42 o 
   2   1  43       46.16       80.39     40.56 o 
   3   1  43       28.73       64.17     45.88 o 
   4   1  43        7.46       13.86     49.94 o 
   5   1  43       11.00       12.13     51.92 o 
   6   1  43        5.93       25.82     51.03 o 
   7   1  43       10.72       12.43     50.25 o 
   8   1  43       29.65       73.56     57.93 o 
   9   1  43       22.92       10.41     50.64 o 
   1   2  43       20.50       -6.49     33.48 o 
   2   2  43       33.74       31.88     37.70 o 
   3   2  43       10.63       47.68     43.67 o 
   4   2  43        1.56       26.62     50.96 o 
   5   2  43        2.64      -11.44     46.73 o 
   6   2  43        0.21        7.07     51.25 o 
   7   2  43        6.45        1.62     48.18 o 
   8   2  43        5.73       -0.61     51.49 o 
   1   3  43       16.26       -3.56     35.59 o 
   2   3  43        2.43       18.16     42.25 o 
   3   3  43       68.52       19.67     42.79 o 
   4   3  43        5.22      -28.59     46.85 o 
   5   3  43        2.56       35.25     53.88 o 
   6   3  43       35.96       48.13     53.88 o 
   7   3  43        2.86       36.32     52.13 o 
   1   4  43       10.95        5.40     42.33 o 
   2   4  43        4.76       49.62     46.90 o 
   3   4  43       22.12        5.93     42.61 o 
   4   4  43       11.66       24.40     54.13 o 
   5   4  43       13.86      -14.26     50.13 o 
   6   4  43        0.06       19.46     54.20 o 
   1   5  43        5.51       10.77     52.31 o 
   2   5  43        1.85       19.69     45.88 o 
   3   5  43        3.10       -2.53     46.67 o 
   0   0  44       17.38       85.54     79.75 o 
   2   0  44        1.44       12.47     50.77 o 
   4   0  44       16.80       -0.31     68.02 o 
   6   0  44        6.80      -52.70     66.77 o 
   8   0  44        2.24      102.58     90.70 o 
   0   1  44        7.49      -38.46     47.05 o 
   1   1  44       63.16       36.16     36.92 o 
   2   1  44        0.63       20.98     36.84 o 
   3   1  44       11.43        4.89     41.04 o 
   4   1  44       17.98        0.24     47.87 o 
   5   1  44        3.98       34.26     52.22 o 
   6   1  44        2.28       48.46     53.21 o 
   7   1  44       38.71       26.65     54.01 o 
   8   1  44       12.74       52.68     56.34 o 
   0   2  44       13.30       10.32     47.90 o 
   1   2  44        0.87      -19.57     34.03 o 
   2   2  44       21.45       15.32     42.99 o 
   3   2  44        3.19       -0.69     41.95 o 
   4   2  44       12.04       21.46     51.74 o 
   5   2  44        0.80       31.55     52.83 o 
   6   2  44        2.00       41.35     54.65 o 
   7   2  44       21.10       11.30     55.11 o 
   0   3  44        0.10       54.69     57.69 o 
   1   3  44        8.21       15.59     41.74 o 
   2   3  44       38.83       52.89     45.36 o 
   3   3  44        0.87      -14.40     42.48 o 
   4   3  44       25.32      -10.43     48.58 o 
   5   3  44       12.69       32.36     59.73 o 
   6   3  44        2.06      -20.22     48.26 o 
   0   4  44        0.91       -2.35     76.31 o 
   1   4  44        2.69       -7.26     42.88 o 
   2   4  44        3.57      -13.91     42.09 o 
   3   4  44       59.93       65.88     50.37 o 
   4   4  44        1.90        2.46     52.15 o 
   5   4  44       22.54      -19.41     49.67 o 
   0   5  44       11.18       28.46     83.82 o 
   2   0  45       46.09       41.11     56.45 o 
   4   0  45        5.49       39.25     81.94 o 
   6   0  45       50.63       68.18     85.07 o 
   1   1  45        2.59       13.75     36.16 o 
   2   1  45       26.84       20.25     37.67 o 
   3   1  45       13.48       23.35     43.31 o 
   4   1  45       35.70       34.93     53.48 o 
   5   1  45        0.86        2.28     49.97 o 
   6   1  45        2.27       20.27     52.20 o 
   7   1  45        6.04        6.14     51.85 o 
   1   2  45        2.09       -1.06     37.24 o 
   2   2  45        3.11       33.19     46.00 o 
   3   2  45        3.82       -5.34     40.13 o 
   4   2  45        9.30       49.34     55.04 o 
   5   2  45        2.19        1.97     50.16 o 
   6   2  45       12.30       22.54     52.80 o 
   1   3  45       32.70       51.24     47.39 o 
   2   3  45        1.58       28.85     46.23 o 
   3   3  45       10.68       21.43     51.97 o 
   4   3  45        0.14        1.03     53.00 o 
   5   3  45        8.62       16.81     53.10 o 
   1   4  45        6.65       18.34     46.24 o 
   2   4  45        7.97       14.70     46.51 o 
   3   4  45        8.93       11.30     46.01 o 
   0   0  46        4.48        8.29     74.75 o 
   2   0  46       23.27       26.40     55.34 o 
   4   0  46        2.10       72.87     80.84 o 
   6   0  46       33.04       54.57     83.82 o 
   0   1  46       14.65        5.41     51.54 o 
   1   1  46        0.91        3.21     37.24 o 
   2   1  46       15.11       30.11     43.69 o 
   3   1  46       12.18       10.50     51.27 o 
   4   1  46       14.74       42.78     55.97 o 
   5   1  46        6.48       14.00     49.79 o 
   6   1  46        2.25       -3.02     51.02 o 
   0   2  46        3.84       19.57     55.54 o 
   1   2  46        9.18       -4.91     36.30 o 
   2   2  46        2.81       -8.64     42.58 o 
   3   2  46        4.71        0.52     43.17 o 
   4   2  46        5.80       19.89     54.00 o 
   5   2  46        6.70       11.98     54.97 o 
   0   3  46       22.33       13.13     55.68 o 
   1   3  46        2.18       10.71     43.87 o 
   2   3  46        0.74      -13.52     40.73 o 
   3   3  46        8.77       29.41     46.95 o 
   4   3  46       42.18       56.79     59.65 o 
   2   0  47        1.13        4.60     53.63 o 
   4   0  47       14.47       49.41     79.12 o 
   1   1  47        2.87      -22.97     35.17 o 
   2   1  47        0.54        1.70     44.44 o 
   3   1  47        1.55      -32.53     47.81 o 
   4   1  47       14.30       11.96     55.20 o 
   5   1  47        4.95      -13.58     50.62 o 
   1   2  47       22.72       -2.57     43.62 o 
   2   2  47        8.90       45.49     47.46 o 
   3   2  47        1.45       19.98     55.43 o 
   4   2  47        0.43       -4.08     51.94 o 
   1   3  47        2.28       18.79     46.32 o 
   2   3  47       45.69       59.98     49.01 o 
   0   0  48       17.71      -18.92     71.93 o 
   2   0  48        8.28      -10.48     76.78 o 
   4   0  48        8.69      -25.49     73.96 o 
   0   1  48        2.73        1.42     55.43 o 
   1   1  48        1.17      -35.87     35.87 o 
   2   1  48       34.51      -14.39     44.68 o 
   3   1  48        8.19      -26.96     48.82 o 
   0   2  48       44.98       29.37     59.04 o 
   1   2  48        2.29       -0.79     45.75 o 
   2   2  48       11.73       37.36     49.00 o 
                                                 
